# Supplementary material for: Crystal structure of (1Z)-1-(4-chloro­benzyl­idene)-5-(4-meth­oxy­phen­yl)-3-oxopyrazolidin-1-ium-2-ide
Source: Acta Crystallogr Sect E Struct Rep Online. 2014 Jul 19;70(Pt 8):84–6. doi: 10.1107/S1600536814014445 (PMC4158503; doi:10.1107/S1600536814014445)
Supplement: Supplementary file 1 [file e-70-00084-sup1.cif]

##############################################################################
#                                                                            #
# This CIF contains the data in a paper accepted for publication in          #
# Acta Crystallographica Section E. It conforms to the requirements of       #
# Notes for Authors for Acta Crystallographica Section E, and has been       #
# peer reviewed under the auspices of the IUCr Commission on Journals.       #
#                                                                            #
# Full details of the Crystallographic Information File format               #
# are given in the paper "The Crystallographic Information File (CIF):       #
# a New Standard Archive File for Crystallography" by S. R. Hall, F. H.      #
# Allen and I. D. Brown [Acta Cryst. (1991), A47, 655-685].                  #
#                                                                            #
# The current version of the core CIF dictionary is obtainable from          #
# ftp://ftp.iucr.org/pub/cif_core.dic.                                       #
#                                                                            #
# Software is freely available for graphical display of the structure(s)     #
# in this CIF. For information consult the CIF software page                 #
# http://www.iucr.org/resources/cif/software.                                #
#                                                                            #
# This file may be used for bona fide research purposes within the           #
# scientific community so long as proper attribution is given to the journal # 
# article from which it was obtained.                                        #
#                                                                            #
##############################################################################
data_2
_audit_creation_method
;
Olex2 1.2
(compiled 2014.03.20 svn.r2914 for OlexSys, GUI svn.r4816)
;
_journal_date_recd_electronic     2014-06-04
_journal_date_accepted     2014-06-18
_journal_name_full     'Acta Crystallographica, Section E'
_journal_year     2014
_journal_volume     70
_journal_issue      8
_journal_page_first     84
_journal_page_last     86
_journal_paper_category     GO
_journal_paper_doi     10.1107/S1600536814014445
_journal_coeditor_code     SU0007
_publ_contact_author_name     'Luc Van Meervelt'
_publ_contact_author_address
;
Chemistry Department
KU Leuven
Celestijnenlaan 200Few YorkN
B-3001 Leuven (Heverlee)
Belgium
;
_publ_contact_author_email     'luc.vanmeervelt@chem.kuleuven.be'
_publ_contact_author_phone     '+32-16327609'
_publ_section_title
;\
The crystal structure of
(1<i>Z</i>)-1-(4-chlorobenzylidene)-5-(4-methoxyphenyl)-3-oxopyrazolidin-1-\
ium-2-ide
;
loop_
    _publ_author_name
    _publ_author_footnote
    _publ_author_address
    'Mangwala Kimpende, Peter' .
;
Chemistry Department
University of Kinshasa
Kinshasa XI BP 212
Democratic Republic of the Congo
;
    'Thi Kieu Oanh Doan' .
;
Faculty of Chemistry
Hanoi National University of Education
136 -- Xuan Thuy -- Cau Giay
Hanoi
Vietnam
;
    'Quoc Trung Vu' .
;
Faculty of Chemistry
Hanoi National University of Education
136 -- Xuan Thuy -- Cau Giay
Hanoi
Vietnam
;
    'Van Meervelt, Luc' .
;
Chemistry Department
KU Leuven
Celestijnenlaan 200F
B-3001 Leuven (Heverlee)
Belgium
;
_publ_section_synopsis
;
The planar pyrazolidine ring occurs in the betaine form with a <i>Z</i>
conformation of the exocyclic C\\db N bond. In the crystal, C---H...O and
C---H...\p interactions result in the formation of ribbons of molecules along
[1\=10].
;
_chemical_name_systematic
;\
(1<i>Z</i>)-1-(4-Chlorobenzylidene)-5-(4-methoxyphenyl)-3-\
oxopyrazolidin-1-ium-2-ide
;
_chemical_name_common     ?
_chemical_formula_moiety     'C17 H15 Cl N2 O2'
_chemical_formula_sum     'C17 H15 Cl N2 O2'
_chemical_formula_iupac     'C17 H15 Cl N2 O2'
_chemical_formula_weight     314.76
_chemical_melting_point     467.0(10)
_space_group_crystal_system     triclinic
_space_group_name_H-M_alt     'P -1'
_space_group_name_Hall     '-P 1'
loop_
    _space_group_symop_id
    _space_group_symop_operation_xyz
    1 'x, y, z'
    2 '-x, -y, -z'
_cell_length_a     5.6966(6)
_cell_length_b     10.6852(13)
_cell_length_c     12.7750(17)
_cell_angle_alpha     101.573(7)
_cell_angle_beta     100.620(7)
_cell_angle_gamma     101.311(6)
_cell_volume     726.47(15)
_cell_formula_units_Z     2
_cell_measurement_reflns_used     ?
_cell_measurement_theta_min     ?
_cell_measurement_theta_max     ?
_cell_measurement_temperature     100(2)
_exptl_crystal_description     plate
_exptl_crystal_colour     colourless
_exptl_crystal_size_max     0.55
_exptl_crystal_size_mid     0.1
_exptl_crystal_size_min     0.05
_exptl_crystal_density_diffrn     1.439
_exptl_crystal_density_meas     ?
_exptl_crystal_density_method     'not measured'
_exptl_crystal_F_000     328
_exptl_absorpt_coefficient_mu     2.404
_exptl_absorpt_correction_type     multi-scan
_exptl_absorpt_process_details     '(SADABS; Bruker, 2003)'
_exptl_absorpt_correction_T_min     0.695
_exptl_absorpt_correction_T_max     0.887
_exptl_special_details     ?
_diffrn_ambient_temperature     100(2)
_diffrn_radiation_type     CuK\a
_diffrn_radiation_wavelength     1.54178
_diffrn_radiation_monochromator     graphite
_diffrn_measurement_device_type     'Bruker SMART 6000'
_diffrn_measurement_method     ?
_diffrn_detector_area_resol_mean     ?
_diffrn_reflns_number     13302
_diffrn_reflns_av_R_equivalents     0.0933
_diffrn_reflns_theta_min     3.63
_diffrn_reflns_theta_max     71.17
_diffrn_reflns_theta_full     71.17
_diffrn_measured_fraction_theta_max     0.967
_diffrn_measured_fraction_theta_full     0.967
_diffrn_reflns_limit_h_min     -6
_diffrn_reflns_limit_h_max     6
_diffrn_reflns_limit_k_min     -13
_diffrn_reflns_limit_k_max     13
_diffrn_reflns_limit_l_min     -13
_diffrn_reflns_limit_l_max     14
loop_
    _refln_index_h
    _refln_index_k
    _refln_index_l
    _refln_F_squared_meas
    1 0 0 15.22
    -1 0 0 19.37
    1 0 0 14.13
    -1 0 0 13.75
    -1 0 0 29.14
    1 0 0 12.58
    2 0 0 33.66
    2 0 0 18.15
    -2 0 0 26.42
    -2 0 0 30.07
    2 0 0 28.6
    -2 0 0 45.05
    3 0 0 6.09
    3 0 0 5.02
    -3 0 0 8.35
    -3 0 0 15.57
    3 0 0 2.55
    4 0 0 318.57
    4 0 0 321.3
    4 0 0 293.89
    -4 0 0 314.18
    -4 0 0 343.74
    4 0 0 308.66
    5 0 0 35.64
    -5 0 0 28.98
    -5 0 0 30.9
    5 0 0 26.24
    6 0 0 4.98
    -6 0 0 7.89
    6 0 0 6.49
    6 -1 0 -0.96
    -6 1 0 -0.15
    6 -1 0 -0.16
    -5 1 0 36.4
    5 -1 0 28.54
    -5 1 0 32.55
    5 -1 0 32.56
    4 -1 0 42.85
    -4 1 0 91.55
    -4 1 0 34.16
    4 -1 0 27.22
    4 -1 0 31.9
    -3 1 0 356.15
    3 -1 0 335.79
    -3 1 0 304.88
    3 -1 0 361.73
    -3 1 0 335.26
    -3 1 0 320.04
    3 -1 0 324.42
    2 -1 0 473.12
    -2 1 0 445.2
    2 -1 0 430.21
    -2 1 0 466.82
    2 -1 0 457.84
    2 -1 0 468.67
    -1 1 0 621.53
    -1 1 0 695.98
    -1 1 0 631.15
    1 -1 0 635.16
    1 -1 0 624.75
    1 -1 0 653.77
    0 1 0 127.2
    0 1 0 125.91
    0 -1 0 113.75
    0 1 0 121.91
    0 -1 0 124.6
    0 -1 0 125.95
    1 1 0 661.07
    -1 -1 0 645.44
    -1 -1 0 650.74
    1 1 0 599.05
    1 1 0 655.86
    2 1 0 120.88
    -2 -1 0 117.05
    2 1 0 106.98
    -2 -1 0 129.16
    2 1 0 105.3
    -2 -1 0 83.42
    3 1 0 503.65
    -3 -1 0 485.53
    3 1 0 473.61
    -3 -1 0 553.71
    -4 -1 0 132.98
    4 1 0 145.24
    4 1 0 123.98
    4 1 0 135.84
    -4 -1 0 118.75
    4 1 0 136.31
    -5 -1 0 18.22
    5 1 0 12.55
    -5 -1 0 12.61
    5 1 0 19.9
    6 1 0 32.78
    -6 -1 0 32.89
    -6 -1 0 30.58
    6 1 0 33.46
    6 -2 0 17.83
    -6 2 0 18.25
    6 -2 0 17.57
    -6 2 0 19.83
    -5 2 0 193.36
    5 -2 0 189.21
    -5 2 0 184.79
    5 -2 0 188.17
    4 -2 0 -1.58
    4 -2 0 -0.54
    4 -2 0 1.14
    4 -2 0 -16.1
    -4 2 0 6.54
    -3 2 0 -3.64
    -3 2 0 6.43
    3 -2 0 7.29
    -3 2 0 2.36
    3 -2 0 -2.78
    -3 2 0 2.36
    3 -2 0 2.03
    -2 2 0 179.64
    2 -2 0 169.6
    2 -2 0 157.69
    -2 2 0 158.23
    2 -2 0 169.57
    -2 2 0 166.7
    1 -2 0 1276.71
    -1 2 0 1377.5
    -1 2 0 1339.19
    1 -2 0 1308.25
    -1 2 0 1392.5
    1 -2 0 1332.52
    0 2 0 48.72
    0 -2 0 47.42
    0 2 0 42.25
    0 -2 0 43.07
    0 -2 0 41.08
    0 2 0 49.52
    -1 -2 0 0.88
    1 2 0 0.26
    -1 -2 0 0.86
    1 2 0 -1.79
    1 2 0 1.07
    -1 -2 0 0.74
    2 2 0 38.57
    -2 -2 0 38.86
    -2 -2 0 34.98
    2 2 0 51.99
    2 2 0 29.29
    -3 -2 0 94.99
    3 2 0 78.94
    -3 -2 0 43.38
    4 2 0 18.63
    4 2 0 26.83
    -4 -2 0 22.26
    4 2 0 28.73
    4 2 0 20.71
    -4 -2 0 26.44
    -4 -2 0 17.34
    5 2 0 59.64
    5 2 0 61.04
    5 2 0 65.91
    -5 -2 0 58.01
    -5 -2 0 64.07
    6 2 0 2.91
    -6 -2 0 1.42
    -6 -2 0 -1.08
    -6 3 0 -4.22
    -6 3 0 1.45
    6 -3 0 -0.73
    6 -3 0 -0.03
    -5 3 0 2.23
    5 -3 0 3.81
    5 -3 0 5.21
    -5 3 0 3.42
    5 -3 0 6.71
    4 -3 0 126.1
    -4 3 0 115.88
    -4 3 0 42.95
    4 -3 0 105.84
    -4 3 0 106.53
    -4 3 0 106.12
    4 -3 0 83.98
    4 -3 0 99.07
    -3 3 0 28.19
    3 -3 0 45.41
    3 -3 0 28.26
    -3 3 0 59.54
    3 -3 0 29.74
    -3 3 0 25.93
    -2 3 0 141.22
    2 -3 0 145.96
    -2 3 0 155.13
    2 -3 0 149.98
    2 -3 0 155.42
    2 -3 0 128.85
    -2 3 0 144.22
    1 -3 0 143.4
    1 -3 0 137.82
    -1 3 0 155.19
    -1 3 0 141.12
    1 -3 0 141.32
    -1 3 0 160.2
    0 3 0 211.69
    0 -3 0 228.67
    0 3 0 248.56
    0 3 0 247.95
    0 -3 0 220.31
    0 -3 0 243.7
    1 3 0 7.74
    -1 -3 0 7.06
    -1 -3 0 0.58
    1 3 0 3.89
    1 3 0 6.74
    -1 -3 0 3.25
    -2 -3 0 90.53
    2 3 0 76.93
    2 3 0 67.37
    -2 -3 0 83.62
    2 3 0 88.81
    -3 -3 0 -9.79
    3 3 0 4.87
    -3 -3 0 33.13
    -4 -3 0 71.69
    -4 -3 0 65.21
    4 3 0 66.19
    4 3 0 65.06
    -5 -3 0 20.74
    5 3 0 21.74
    -5 -3 0 14.98
    5 3 0 17.77
    6 3 0 0.99
    -6 4 0 261.29
    -6 4 0 269.31
    6 -4 0 265.72
    -5 4 0 51.87
    5 -4 0 57.71
    5 -4 0 51.4
    -5 4 0 56.8
    4 -4 0 -0.15
    4 -4 0 -13.44
    4 -4 0 -2.13
    -4 4 0 -14.36
    -4 4 0 1.12
    -4 4 0 -0.95
    -4 4 0 -2.75
    -4 4 0 0.35
    4 -4 0 1.41
    3 -4 0 6.41
    3 -4 0 10.37
    3 -4 0 6.52
    -3 4 0 11.73
    -3 4 0 5.75
    -3 4 0 12.27
    -2 4 0 441.52
    2 -4 0 394.65
    2 -4 0 373.51
    2 -4 0 425.4
    -2 4 0 406.42
    2 -4 0 393.18
    -2 4 0 441.85
    -2 4 0 492.56
    1 -4 0 107.37
    -1 4 0 114.7
    1 -4 0 104.42
    1 -4 0 98.14
    -1 4 0 103.37
    -1 4 0 117.32
    1 -4 0 107.65
    0 -4 0 34.58
    0 4 0 40.53
    0 -4 0 52.76
    0 4 0 33.29
    0 -4 0 61.71
    0 4 0 60.69
    1 4 0 -0.56
    1 4 0 1.21
    -1 -4 0 -6.4
    -1 -4 0 -2.91
    1 4 0 10.37
    -1 -4 0 -1.59
    -2 -4 0 31.48
    2 4 0 35.7
    -2 -4 0 45.91
    2 4 0 54.62
    3 4 0 102.39
    -3 -4 0 94.52
    -3 -4 0 86.96
    3 4 0 100.06
    -3 -4 0 43.47
    3 4 0 53.17
    -3 -4 0 96.75
    3 4 0 93.04
    -4 -4 0 2.69
    4 4 0 0
    -4 -4 0 2.42
    4 4 0 3.45
    5 4 0 11.61
    5 4 0 18.52
    -5 -4 0 16.04
    -5 -4 0 11.4
    -6 5 0 10.38
    -6 5 0 14.75
    6 -5 0 15.85
    -5 5 0 1.82
    -5 5 0 0.38
    -5 5 0 -3.02
    5 -5 0 -3.21
    5 -5 0 2.83
    -5 5 0 -3.42
    -4 5 0 5.58
    -4 5 0 22.63
    -4 5 0 18.97
    4 -5 0 15.42
    4 -5 0 21.95
    -4 5 0 9.08
    4 -5 0 18.07
    -3 5 0 172.77
    -3 5 0 199.71
    -3 5 0 232.12
    3 -5 0 207.92
    3 -5 0 233.5
    2 -5 0 262.92
    2 -5 0 295.53
    -2 5 0 311.24
    -2 5 0 314.94
    2 -5 0 321.45
    -2 5 0 309.08
    -2 5 0 334.76
    1 -5 0 9.12
    -1 5 0 -1.05
    -1 5 0 1.9
    1 -5 0 1.53
    1 -5 0 10.72
    -1 5 0 12.91
    -1 5 0 4.34
    0 5 0 46.42
    0 -5 0 34.73
    0 5 0 18.21
    0 -5 0 34.17
    0 5 0 35.88
    0 -5 0 3.63
    0 -5 0 32.82
    0 5 0 26.37
    -1 -5 0 441.87
    1 5 0 475.93
    -1 -5 0 482.76
    -2 -5 0 137.34
    2 5 0 121.91
    2 5 0 81.13
    -3 -5 0 0.9
    -3 -5 0 13.55
    -3 -5 0 4.09
    3 5 0 5.97
    3 5 0 -4.33
    -4 -5 0 7.39
    -4 -5 0 11.06
    4 5 0 8.49
    5 5 0 8.9
    -5 -5 0 8.37
    5 5 0 4.62
    6 -6 0 1.84
    -6 6 0 -0.72
    -5 6 0 1.92
    5 -6 0 4.72
    -5 6 0 4.71
    -5 6 0 0.39
    5 -6 0 5.67
    4 -6 0 1.59
    -4 6 0 1.29
    4 -6 0 3.52
    -4 6 0 7.39
    -4 6 0 -0.27
    3 -6 0 14.31
    -3 6 0 16.03
    3 -6 0 -3.02
    -3 6 0 19.86
    -2 6 0 42.48
    -2 6 0 27.72
    2 -6 0 25.32
    2 -6 0 23.38
    -2 6 0 20.98
    2 -6 0 0.91
    -1 6 0 14.04
    1 -6 0 18.8
    1 -6 0 34.49
    -1 6 0 33.37
    -1 6 0 16.41
    1 -6 0 6.96
    0 -6 0 11.1
    0 -6 0 13.92
    0 -6 0 12.5
    0 6 0 15.06
    0 6 0 7.12
    -1 -6 0 33.51
    1 6 0 20.13
    2 6 0 157.53
    -2 -6 0 181.05
    2 6 0 143.76
    2 6 0 144.63
    -2 -6 0 150.83
    3 6 0 25.59
    3 6 0 23.82
    3 6 0 19.99
    -3 -6 0 22.79
    -3 -6 0 22.83
    -4 -6 0 28.06
    -4 -6 0 27.21
    4 6 0 31.58
    4 6 0 21.45
    5 6 0 50.22
    -5 -6 0 50.31
    -6 7 0 2.61
    6 -7 0 1.25
    -5 7 0 4.66
    -5 7 0 4.57
    -5 7 0 2.31
    5 -7 0 6.1
    5 -7 0 -3.54
    4 -7 0 34.67
    4 -7 0 22.92
    -4 7 0 11.67
    -4 7 0 36.05
    -4 7 0 29.44
    4 -7 0 25.76
    -3 7 0 0.5
    -3 7 0 0.3
    -3 7 0 19.38
    -3 7 0 1.33
    3 -7 0 4.78
    3 -7 0 2.25
    3 -7 0 2.3
    2 -7 0 19.06
    2 -7 0 20.54
    -2 7 0 19.42
    2 -7 0 3.34
    -2 7 0 23.67
    -1 7 0 -5.83
    -1 7 0 -0.99
    1 -7 0 1.71
    1 -7 0 -1.17
    1 -7 0 -0.89
    -1 7 0 -6.49
    0 7 0 1.84
    0 -7 0 14.25
    -1 -7 0 25.31
    1 7 0 10.85
    1 7 0 16.65
    -1 -7 0 -0.01
    1 7 0 23.57
    -1 -7 0 20.46
    2 7 0 187.1
    -2 -7 0 171.85
    -2 -7 0 174.62
    2 7 0 167.5
    3 7 0 13.33
    -3 -7 0 12.8
    -3 -7 0 7.19
    3 7 0 8.91
    -4 -7 0 -0.03
    -4 -7 0 4.02
    4 7 0 2.3
    -6 8 0 19.79
    5 -8 0 -0.78
    -5 8 0 -0.5
    -5 8 0 3.66
    -4 8 0 29.99
    4 -8 0 29.03
    -4 8 0 29.75
    -4 8 0 7.33
    4 -8 0 27.64
    -3 8 0 68.09
    -3 8 0 63.1
    3 -8 0 74.19
    -3 8 0 71.82
    3 -8 0 59.51
    -2 8 0 -3.31
    2 -8 0 12.78
    -2 8 0 6.4
    -2 8 0 2.13
    -2 8 0 19.5
    2 -8 0 14.65
    2 -8 0 -6.05
    1 -8 0 16.55
    1 -8 0 9.48
    1 -8 0 13.3
    -1 8 0 13.58
    1 -8 0 1.45
    -1 8 0 8.02
    1 -8 0 -4.69
    -1 8 0 -17.38
    -1 8 0 0.54
    -1 8 0 7.98
    0 8 0 69.45
    0 8 0 83.81
    0 -8 0 83.57
    0 8 0 26.67
    0 -8 0 78.15
    0 -8 0 50.79
    -1 -8 0 -5.55
    1 8 0 -1.8
    1 8 0 3.84
    -1 -8 0 -1.29
    2 8 0 10.29
    2 8 0 8.51
    -2 -8 0 16.79
    -2 -8 0 13.84
    3 8 0 16.39
    3 8 0 23.38
    -3 -8 0 16.39
    -3 -8 0 19.24
    4 8 0 0.08
    -4 -8 0 -1.84
    -5 9 0 33.81
    -5 9 0 34.6
    4 -9 0 19.4
    -4 9 0 21.96
    -4 9 0 24.83
    4 -9 0 18.21
    -3 9 0 11.5
    -3 9 0 10.25
    -3 9 0 19.52
    3 -9 0 17.65
    3 -9 0 15.82
    2 -9 0 -1.11
    -2 9 0 1.34
    2 -9 0 0.45
    -2 9 0 0.25
    1 -9 0 1.09
    -1 9 0 -0.99
    -1 9 0 0.26
    1 -9 0 -2.71
    0 9 0 233.99
    0 9 0 239.15
    0 -9 0 224.91
    0 -9 0 226.24
    -1 -9 0 2.87
    1 9 0 0.19
    -1 -9 0 9.03
    1 9 0 -3.71
    -2 -9 0 16.27
    2 9 0 16.32
    -2 -9 0 14.6
    2 9 0 10.5
    -3 -9 0 13.44
    3 9 0 17.17
    3 9 0 15.01
    -3 -9 0 16.09
    -5 10 0 -0.12
    -4 10 0 26.9
    4 -10 0 30.9
    -4 10 0 30.85
    3 -10 0 7.55
    -3 10 0 5.71
    -3 10 0 8.74
    -3 10 0 5.32
    3 -10 0 3.22
    2 -10 0 16.74
    -2 10 0 20.77
    -2 10 0 25.48
    2 -10 0 16.1
    -2 10 0 33.31
    -1 10 0 9.75
    1 -10 0 17.95
    1 -10 0 18.19
    -1 10 0 16.57
    0 10 0 94.38
    0 -10 0 90.93
    0 -10 0 86.43
    0 10 0 91.4
    1 10 0 28.64
    -1 -10 0 26.18
    -1 -10 0 27.09
    -2 -10 0 3.69
    2 10 0 0.15
    2 10 0 2.14
    4 -11 0 0.86
    -4 11 0 2.29
    -4 11 0 -0.81
    -3 11 0 3.29
    3 -11 0 5.2
    -3 11 0 7.02
    -2 11 0 -1.64
    2 -11 0 0.47
    -1 11 0 25.98
    -1 11 0 21.86
    1 -11 0 20.23
    1 -11 0 26.73
    0 -11 0 6.58
    0 11 0 2.51
    0 11 0 0.43
    0 -11 0 1.74
    -1 -11 0 1.2
    1 11 0 4.15
    -2 -11 0 2.31
    3 -12 0 11.16
    -3 12 0 12.08
    -3 12 0 11.31
    -2 12 0 5.4
    2 -12 0 3.69
    1 -12 0 21.39
    -1 12 0 19.96
    -1 12 0 12.45
    1 -12 0 25.09
    0 -12 0 6.13
    0 -12 0 1.97
    0 12 0 3.72
    0 12 0 1.83
    -1 -12 1 -0.59
    1 12 -1 1.27
    0 12 -1 12.63
    0 -12 1 15.1
    0 -12 1 11.09
    0 12 -1 14.94
    1 -12 1 16.35
    1 -12 1 22.94
    -1 12 -1 18.36
    -1 12 -1 24.07
    -2 12 -1 1.43
    2 -12 1 -0.86
    -3 12 -1 -0.69
    -3 12 -1 2.1
    3 -12 1 -1.13
    -4 12 -1 1.71
    -2 -11 1 12.04
    2 11 -1 6.3
    -1 -11 1 1.43
    1 11 -1 1.59
    0 11 -1 52.77
    0 -11 1 51.24
    0 11 -1 49.25
    0 -11 1 53.83
    1 -11 1 26.56
    -1 11 -1 30.45
    1 -11 1 32.85
    -1 11 -1 27.59
    2 -11 1 1.8
    2 -11 1 -0.4
    -2 11 -1 1.28
    -2 11 -1 3.15
    3 -11 1 4.56
    -3 11 -1 2.92
    -3 11 -1 1.33
    -4 11 -1 5.36
    4 -11 1 10.1
    2 10 -1 7.41
    -2 -10 1 4.24
    -2 -10 1 14.11
    1 10 -1 50.6
    1 10 -1 56.84
    -1 -10 1 53.89
    0 10 -1 17.45
    0 10 -1 22.5
    0 -10 1 17.19
    0 -10 1 22.48
    1 -10 1 6.61
    1 -10 1 -1.02
    -1 10 -1 1.09
    -1 10 -1 3.88
    -2 10 -1 -0.65
    2 -10 1 1.29
    -2 10 -1 -0.28
    -2 10 -1 -2.8
    2 -10 1 1.4
    3 -10 1 28.45
    -3 10 -1 28.85
    -3 10 -1 26.66
    3 -10 1 29.23
    -4 10 -1 0.19
    4 -10 1 2.92
    -5 10 -1 2.04
    -3 -9 1 11.91
    3 9 -1 8.35
    -3 -9 1 6.69
    3 9 -1 5.8
    -2 -9 1 7.18
    -2 -9 1 2.2
    2 9 -1 -0.29
    2 9 -1 5.02
    1 9 -1 99.12
    1 9 -1 93.85
    -1 -9 1 84.15
    -1 -9 1 87.79
    -1 -9 1 93.27
    0 9 -1 20.65
    0 -9 1 23.9
    0 9 -1 26.38
    0 -9 1 26.14
    -1 9 -1 0.39
    1 -9 1 7.42
    -1 9 -1 5
    -1 9 -1 5.36
    -1 9 -1 8.52
    1 -9 1 2.73
    2 -9 1 -0.52
    -2 9 -1 -0.35
    2 -9 1 -0.95
    -2 9 -1 -4.91
    -2 9 -1 -0.64
    2 -9 1 -0.21
    -3 9 -1 22.24
    3 -9 1 26.95
    -3 9 -1 51.66
    -3 9 -1 16.53
    3 -9 1 26.95
    -4 9 -1 -2.44
    4 -9 1 -2.41
    -4 9 -1 -7.32
    4 -9 1 1.19
    -4 9 -1 2.07
    -5 9 -1 2.34
    -5 9 -1 0.88
    4 8 -1 9.95
    -4 -8 1 5.18
    3 8 -1 4.33
    -3 -8 1 2.35
    -3 -8 1 3.39
    3 8 -1 4.85
    2 8 -1 30.03
    -2 -8 1 32.3
    -2 -8 1 28.46
    2 8 -1 27.56
    1 8 -1 -0.94
    1 8 -1 -0.72
    -1 -8 1 1.62
    -1 -8 1 5.18
    -1 -8 1 3.17
    1 8 -1 -1.54
    0 8 -1 16.54
    0 8 -1 32.55
    0 -8 1 26.5
    0 -8 1 37.17
    0 -8 1 29.09
    0 8 -1 32.43
    1 -8 1 5.21
    1 -8 1 -1.47
    1 -8 1 5.47
    -1 8 -1 9.78
    1 -8 1 8.25
    -1 8 -1 2.07
    -1 8 -1 5.97
    -1 8 -1 8.64
    -1 8 -1 2.5
    1 -8 1 -1.51
    -2 8 -1 -3.39
    -2 8 -1 2.3
    2 -8 1 -4.1
    2 -8 1 -12.87
    2 -8 1 0.02
    2 -8 1 -1.56
    -2 8 -1 0.61
    2 -8 1 -3.04
    -2 8 -1 -0.72
    3 -8 1 45.13
    -3 8 -1 49.57
    -3 8 -1 47.48
    -3 8 -1 47.13
    3 -8 1 55.76
    4 -8 1 42.89
    4 -8 1 41.3
    -4 8 -1 43.69
    -4 8 -1 39.4
    5 -8 1 16.16
    -5 8 -1 16.18
    -5 8 -1 5.91
    -6 8 -1 12.87
    -4 -7 1 15.92
    4 7 -1 20.71
    3 7 -1 5.92
    -3 -7 1 6.01
    -3 -7 1 6.86
    3 7 -1 4.1
    2 7 -1 20.06
    -2 -7 1 12.38
    -2 -7 1 14.76
    2 7 -1 20.35
    1 7 -1 8.94
    -1 -7 1 7.02
    -1 -7 1 11.92
    1 7 -1 10.74
    -1 -7 1 0.9
    1 7 -1 8.48
    0 7 -1 11.79
    0 7 -1 18.86
    0 7 -1 25.52
    0 -7 1 27.05
    1 -7 1 -10.34
    1 -7 1 -2.53
    -1 7 -1 4.93
    1 -7 1 12.17
    -1 7 -1 28.78
    -2 7 -1 178.61
    2 -7 1 113.25
    2 -7 1 199.32
    -2 7 -1 189.74
    2 -7 1 185.06
    3 -7 1 -11.61
    -3 7 -1 -1.41
    3 -7 1 -1.5
    -3 7 -1 0.42
    3 -7 1 -6.84
    -3 7 -1 1.26
    3 -7 1 2.9
    -4 7 -1 3.65
    4 -7 1 2.84
    -4 7 -1 3.04
    -4 7 -1 -1.89
    4 -7 1 -1.96
    4 -7 1 6.28
    5 -7 1 1.09
    -5 7 -1 -4.34
    5 -7 1 -1.01
    -5 7 -1 -0.23
    -5 7 -1 -0.17
    -6 7 -1 -0.1
    6 -7 1 0.91
    5 6 -1 18.58
    -5 -6 1 11.3
    -4 -6 1 49.52
    4 6 -1 56.51
    4 6 -1 49.62
    3 6 -1 71.35
    3 6 -1 60.69
    -3 -6 1 58.11
    -3 -6 1 70.86
    2 6 -1 26.91
    -2 -6 1 5.65
    -2 -6 1 20.53
    -2 -6 1 16.69
    2 6 -1 20.74
    2 6 -1 11.62
    -1 -6 1 81.86
    1 6 -1 91.96
    0 6 -1 59.76
    0 -6 1 48.84
    0 -6 1 61.9
    0 6 -1 59.72
    1 -6 1 101.23
    1 -6 1 121.98
    -1 6 -1 127.33
    -1 6 -1 146.32
    -1 6 -1 134.82
    1 -6 1 122.43
    -2 6 -1 17.74
    2 -6 1 3.99
    2 -6 1 16.4
    -2 6 -1 28.55
    2 -6 1 18.07
    3 -6 1 11.67
    -3 6 -1 8.14
    -3 6 -1 12.06
    3 -6 1 18.81
    -4 6 -1 2.54
    4 -6 1 7.84
    4 -6 1 5.92
    4 -6 1 12.98
    -4 6 -1 11.94
    -4 6 -1 0.75
    5 -6 1 68.69
    -5 6 -1 66.37
    5 -6 1 75.86
    -5 6 -1 47.79
    6 -6 1 25.72
    -6 6 -1 25.86
    5 5 -1 1.73
    -5 -5 1 4.83
    5 5 -1 2.35
    -5 -5 1 5.36
    -4 -5 1 21.82
    -4 -5 1 23.32
    4 5 -1 26.21
    4 5 -1 18.29
    -3 -5 1 -33.68
    3 5 -1 95.91
    3 5 -1 108.17
    -3 -5 1 89.98
    -3 -5 1 96.35
    3 5 -1 100.76
    -3 -5 1 99.81
    3 5 -1 118.29
    3 5 -1 35.54
    2 5 -1 179.29
    2 5 -1 123.94
    -2 -5 1 167.99
    -1 -5 1 -3.51
    1 5 -1 13.39
    1 5 -1 -0.87
    1 5 -1 10.39
    -1 -5 1 12.25
    0 -5 1 -4.75
    0 -5 1 1.96
    0 5 -1 0.46
    0 5 -1 4.51
    0 -5 1 -5.44
    0 5 -1 1.79
    -1 5 -1 -1.66
    1 -5 1 3.56
    1 -5 1 8.64
    -1 5 -1 -1.23
    1 -5 1 8.06
    1 -5 1 9.12
    -2 5 -1 441.37
    -2 5 -1 452.73
    -2 5 -1 416.21
    2 -5 1 385.97
    2 -5 1 421.97
    2 -5 1 450.42
    -3 5 -1 31.87
    -3 5 -1 14.14
    3 -5 1 -1.91
    3 -5 1 11.35
    -3 5 -1 19.37
    -4 5 -1 8.6
    -4 5 -1 7.19
    -4 5 -1 0.08
    4 -5 1 4.41
    4 -5 1 3.24
    -4 5 -1 -12.09
    4 -5 1 4.7
    -4 5 -1 -1.75
    4 -5 1 7.31
    5 -5 1 18.35
    -5 5 -1 9.16
    5 -5 1 20.22
    -5 5 -1 19.16
    -6 5 -1 -0.37
    -6 5 -1 -3.24
    6 -5 1 1.93
    5 4 -1 10.28
    -5 -4 1 8.71
    5 4 -1 7.46
    -5 -4 1 17.77
    4 4 -1 -2.14
    4 4 -1 0.54
    -4 -4 1 1.75
    -4 -4 1 2.01
    3 4 -1 350.96
    3 4 -1 341.32
    3 4 -1 223.91
    -3 -4 1 357.56
    -3 -4 1 313.48
    3 4 -1 343.93
    2 4 -1 108.22
    -2 -4 1 32.2
    2 4 -1 100.25
    -2 -4 1 116.25
    1 4 -1 300.3
    -1 -4 1 302.5
    1 4 -1 319.12
    -1 -4 1 319.96
    1 4 -1 285.44
    0 4 -1 450.15
    0 -4 1 494.06
    0 -4 1 412.65
    0 4 -1 506.1
    0 -4 1 540.83
    0 4 -1 533.16
    -1 4 -1 1380.51
    -1 4 -1 1437.95
    -1 4 -1 1480.51
    1 -4 1 1443.18
    1 -4 1 1367.62
    1 -4 1 1449.75
    2 -4 1 266.81
    -2 4 -1 284.06
    -2 4 -1 279.35
    -2 4 -1 263.75
    2 -4 1 262.22
    2 -4 1 291.56
    2 -4 1 263.58
    -3 4 -1 92.27
    3 -4 1 110.57
    3 -4 1 103.63
    3 -4 1 94.29
    -3 4 -1 106.93
    -3 4 -1 93.94
    -4 4 -1 0.08
    -4 4 -1 25.69
    4 -4 1 38.37
    4 -4 1 30.57
    4 -4 1 58.34
    -4 4 -1 65.34
    -4 4 -1 40.07
    4 -4 1 36.26
    5 -4 1 8.28
    -5 4 -1 3.44
    5 -4 1 7.51
    -5 4 -1 11.5
    -6 4 -1 15.75
    -6 4 -1 18.39
    6 -4 1 10.26
    6 3 -1 39.46
    -6 -3 1 39.57
    -6 -3 1 36.71
    -5 -3 1 5.3
    5 3 -1 3.56
    -5 -3 1 1.16
    5 3 -1 4.64
    -4 -3 1 96.94
    4 3 -1 84.71
    -4 -3 1 82.83
    4 3 -1 84.86
    -3 -3 1 7.63
    3 3 -1 14.06
    -3 -3 1 -6.75
    3 3 -1 -3.84
    2 3 -1 50.2
    -2 -3 1 61.69
    2 3 -1 16.81
    -2 -3 1 50.44
    -1 -3 1 7.75
    1 3 -1 9.58
    1 3 -1 9.61
    -1 -3 1 2.42
    -1 -3 1 1.08
    0 3 -1 33.88
    0 -3 1 13.24
    0 -3 1 21.54
    0 3 -1 15.48
    0 -3 1 19.67
    0 3 -1 14.35
    1 -3 1 9646.19
    1 -3 1 9068.9
    1 -3 1 9999
    -1 3 -1 9838.8
    1 -3 1 9687.85
    -1 3 -1 9791.23
    2 -3 1 21.75
    -2 3 -1 16.27
    -2 3 -1 19.49
    2 -3 1 17.31
    -2 3 -1 24.14
    2 -3 1 12.2
    2 -3 1 25.4
    3 -3 1 37.21
    3 -3 1 37.34
    -3 3 -1 49.1
    3 -3 1 33.53
    -3 3 -1 30.28
    -3 3 -1 24.71
    3 -3 1 47.96
    -4 3 -1 12.31
    4 -3 1 22.83
    4 -3 1 19.67
    4 -3 1 21.6
    4 -3 1 40.19
    4 -3 1 25.68
    -4 3 -1 51.48
    5 -3 1 582.01
    5 -3 1 549.39
    5 -3 1 537.45
    -5 3 -1 572.11
    -5 3 -1 569.93
    6 -3 1 32.67
    -6 3 -1 29.66
    -6 3 -1 34.33
    -6 -2 1 0.69
    6 2 -1 0.61
    -6 -2 1 -0.92
    5 2 -1 4.97
    5 2 -1 7.06
    -5 -2 1 7.32
    -5 -2 1 5.27
    -4 -2 1 7.88
    -4 -2 1 3.28
    -4 -2 1 5.53
    4 2 -1 9.15
    4 2 -1 3.96
    4 2 -1 6.62
    3 2 -1 21.66
    -3 -2 1 29.66
    3 2 -1 17
    -3 -2 1 19.54
    2 2 -1 612.79
    -2 -2 1 558.22
    -2 -2 1 578.56
    2 2 -1 568.49
    2 2 -1 516.93
    -1 -2 1 549.86
    1 2 -1 438.32
    1 2 -1 391.97
    0 2 -1 199.93
    0 -2 1 278.44
    0 -2 1 238
    0 -2 1 243.5
    0 2 -1 258.91
    0 2 -1 251.32
    1 -2 1 424.28
    1 -2 1 386.12
    -1 2 -1 399.2
    -1 2 -1 431.9
    1 -2 1 407.37
    -1 2 -1 398
    2 -2 1 80.83
    2 -2 1 85.77
    2 -2 1 87.62
    -2 2 -1 93.81
    -2 2 -1 68.46
    2 -2 1 94.05
    -3 2 -1 0.96
    3 -2 1 -0.67
    3 -2 1 -1.94
    -3 2 -1 2.21
    -3 2 -1 6.91
    3 -2 1 1.73
    4 -2 1 8.69
    4 -2 1 13.01
    4 -2 1 19.76
    4 -2 1 6.47
    -4 2 -1 6.34
    4 -2 1 -2.58
    -4 2 -1 10.33
    -5 2 -1 28.8
    5 -2 1 23.68
    -5 2 -1 21.44
    5 -2 1 21.33
    6 -2 1 14.89
    6 -2 1 14.61
    -6 2 -1 19.41
    -6 2 -1 17.57
    -6 -1 1 3.09
    6 1 -1 3.28
    5 1 -1 11.36
    5 1 -1 6.61
    -5 -1 1 10.29
    -5 -1 1 4.14
    4 1 -1 279.35
    4 1 -1 242.24
    4 1 -1 296.24
    4 1 -1 286.28
    -4 -1 1 271.52
    -4 -1 1 286.75
    -4 -1 1 356.52
    3 1 -1 13.99
    -3 -1 1 32.41
    -3 -1 1 20.99
    3 1 -1 19.22
    -2 -1 1 0.5
    -2 -1 1 1.45
    2 1 -1 0.13
    -2 -1 1 0.74
    2 1 -1 -1.59
    2 1 -1 -0.25
    1 1 -1 38.48
    1 1 -1 38.77
    1 1 -1 37.72
    -1 -1 1 32.59
    -1 -1 1 38.27
    0 -1 1 -4.44
    0 1 -1 -2.83
    0 1 -1 -3.01
    0 -1 1 -3.65
    0 -1 1 -3.31
    0 -1 1 -3.19
    1 -1 1 278.26
    -1 1 -1 299.48
    1 -1 1 269.57
    1 -1 1 304.53
    -1 1 -1 289.45
    2 -1 1 25.7
    2 -1 1 31.26
    -2 1 -1 33.1
    -2 1 -1 20.01
    2 -1 1 15.75
    3 -1 1 5.65
    3 -1 1 3.66
    -3 1 -1 4.48
    3 -1 1 8.28
    -3 1 -1 -1.76
    -4 1 -1 62.09
    4 -1 1 31.87
    4 -1 1 65.18
    -4 1 -1 114.8
    4 -1 1 72.13
    -4 1 -1 62.02
    4 -1 1 58.93
    4 -1 1 58.94
    4 -1 1 53.73
    -5 1 -1 2.66
    5 -1 1 1.44
    5 -1 1 -1.24
    -5 1 -1 -0.38
    -6 1 -1 65.73
    6 -1 1 60.58
    6 -1 1 61.04
    6 0 -1 50.24
    6 0 -1 43.94
    -6 0 1 53.85
    -5 0 1 187.61
    5 0 -1 189.75
    5 0 -1 184.74
    -5 0 1 188.94
    4 0 -1 43.73
    -4 0 1 33.91
    -4 0 1 37.8
    4 0 -1 23.23
    -3 0 1 62.42
    3 0 -1 68.71
    3 0 -1 80.5
    -3 0 1 77.84
    2 0 -1 240.75
    -2 0 1 230.35
    2 0 -1 221.11
    2 0 -1 235.03
    -2 0 1 231.78
    -2 0 1 239.94
    1 0 -1 116.7
    -1 0 1 114.27
    -1 0 1 116.18
    -1 0 1 110.68
    1 0 -1 118.88
    -1 0 1 112.03
    0 0 1 27.58
    0 0 1 29.5
    0 0 1 28.28
    0 0 1 32.97
    1 0 1 418.71
    1 0 1 427.99
    1 0 1 405.89
    -1 0 -1 427.63
    1 0 1 422.12
    -1 0 -1 427.1
    2 0 1 386.39
    -2 0 -1 372.09
    -2 0 -1 352.66
    -2 0 -1 360.56
    2 0 1 357.65
    2 0 1 396.19
    3 0 1 397
    -3 0 -1 396.72
    -3 0 -1 389.51
    3 0 1 412.16
    3 0 1 412.96
    -4 0 -1 63.99
    4 0 1 42.17
    4 0 1 28.97
    -4 0 -1 37.34
    4 0 1 42.23
    4 0 1 46.07
    5 0 1 24.36
    -5 0 -1 31.86
    5 0 1 19.38
    -5 0 -1 30.42
    -6 0 -1 -0.67
    6 0 1 0.38
    6 0 1 -1.39
    -6 0 -1 -0.28
    6 -1 -1 12.46
    6 -1 -1 18.06
    -6 1 1 15.33
    -6 1 1 22.49
    5 -1 -1 304.63
    5 -1 -1 313.78
    -5 1 1 308.72
    -5 1 1 321.32
    4 -1 -1 47.21
    -4 1 1 96.46
    -3 1 1 4.35
    3 -1 -1 4.58
    3 -1 -1 6.76
    -3 1 1 4.17
    3 -1 -1 3.23
    -3 1 1 -0.57
    2 -1 -1 642.27
    2 -1 -1 631.45
    -2 1 1 640.77
    -2 1 1 576.31
    -2 1 1 641.72
    -2 1 1 624.68
    1 -1 -1 2598.13
    -1 1 1 2180.67
    1 -1 -1 2326.64
    -1 1 1 2485.1
    1 -1 -1 2528.01
    -1 1 1 2531.2
    0 1 1 46.34
    0 1 1 38.59
    0 -1 -1 52.16
    0 -1 -1 42.99
    0 1 1 42.09
    -1 -1 -1 16.08
    1 1 1 9.49
    -1 -1 -1 11.42
    1 1 1 15.74
    1 1 1 19.58
    -2 -1 -1 421.28
    2 1 1 355.79
    -2 -1 -1 393.58
    2 1 1 402.64
    2 1 1 393.72
    2 1 1 383.46
    3 1 1 42.65
    -3 -1 -1 45.86
    -3 -1 -1 77.19
    3 1 1 56.48
    3 1 1 65.71
    4 1 1 81.88
    4 1 1 61.72
    -4 -1 -1 63.96
    -4 -1 -1 65.51
    4 1 1 61.87
    4 1 1 69.45
    -5 -1 -1 31.05
    -5 -1 -1 31.77
    5 1 1 27.59
    5 1 1 31.72
    -6 -1 -1 12.07
    6 1 1 11.65
    6 1 1 14.42
    -6 -1 -1 11.03
    -6 2 1 17.31
    -6 2 1 23.51
    6 -2 -1 15.62
    6 -2 -1 21.36
    5 -2 -1 34.84
    5 -2 -1 33.48
    -5 2 1 38.57
    -5 2 1 42.25
    4 -2 -1 33.91
    -4 2 1 68.57
    4 -2 -1 47.26
    4 -2 -1 28.34
    -4 2 1 35.21
    -4 2 1 13.56
    -3 2 1 3.44
    -3 2 1 10.55
    3 -2 -1 6.97
    3 -2 -1 16.23
    3 -2 -1 15.07
    -3 2 1 6.43
    2 -2 -1 9.43
    -2 2 1 10.98
    -2 2 1 13.4
    2 -2 -1 9.28
    -2 2 1 11.75
    2 -2 -1 9.14
    1 -2 -1 443.14
    1 -2 -1 382.86
    -1 2 1 400.46
    1 -2 -1 405.43
    -1 2 1 394.7
    -1 2 1 400.42
    0 -2 -1 212.4
    0 2 1 216.4
    0 -2 -1 216.11
    0 -2 -1 225.86
    0 2 1 198.01
    0 2 1 194.93
    1 2 1 626.69
    1 2 1 643.56
    -1 -2 -1 594.6
    -1 -2 -1 646.4
    1 2 1 645.96
    -2 -2 -1 1336.31
    2 2 1 1362.87
    2 2 1 1378.86
    -2 -2 -1 1359.38
    2 2 1 1347.45
    2 2 1 1304.27
    3 2 1 449.9
    -3 -2 -1 455.36
    -3 -2 -1 462.98
    4 2 1 38.2
    4 2 1 40.65
    4 2 1 35.39
    -4 -2 -1 38
    -4 -2 -1 42.59
    -5 -2 -1 79.42
    5 2 1 84.48
    -5 -2 -1 88.48
    5 2 1 89.9
    -6 -2 -1 11.73
    -6 -2 -1 16.94
    6 2 1 10.31
    -6 3 1 -1.21
    -6 3 1 -2.11
    6 -3 -1 -2.5
    6 -3 -1 -0.19
    -5 3 1 73.24
    5 -3 -1 74.21
    -5 3 1 69.5
    5 -3 -1 71.29
    -4 3 1 173.47
    4 -3 -1 137.62
    4 -3 -1 144.67
    4 -3 -1 140.28
    -4 3 1 164.3
    -4 3 1 102.01
    4 -3 -1 140.94
    -4 3 1 157.3
    -3 3 1 3.86
    3 -3 -1 5.51
    -3 3 1 15.06
    3 -3 -1 7.99
    3 -3 -1 8.03
    -3 3 1 6.44
    2 -3 -1 83.85
    -2 3 1 83.8
    2 -3 -1 78.04
    2 -3 -1 88.8
    2 -3 -1 72.56
    -2 3 1 85.69
    -2 3 1 94.04
    -1 3 1 61.55
    -1 3 1 49.53
    -1 3 1 51.35
    1 -3 -1 46.96
    -1 3 1 60.22
    1 -3 -1 44.26
    0 -3 -1 498.28
    0 -3 -1 543.76
    0 3 1 544.83
    0 3 1 527.1
    0 -3 -1 539.75
    0 3 1 490.11
    -1 -3 -1 35.27
    1 3 1 23.62
    1 3 1 23
    -1 -3 -1 9.91
    2 3 1 4.43
    2 3 1 -2.48
    -2 -3 -1 -1.93
    -2 -3 -1 -3.5
    2 3 1 6.56
    -3 -3 -1 2.72
    -3 -3 -1 -31.46
    -3 -3 -1 5.31
    3 3 1 1.74
    3 3 1 -15.59
    4 3 1 1.84
    4 3 1 2.11
    -4 -3 -1 -0.8
    -4 -3 -1 0.41
    4 3 1 3.64
    5 3 1 13.53
    -5 -3 -1 13.26
    5 3 1 7.85
    -5 -3 -1 14.78
    -6 4 1 154.65
    -6 4 1 150.77
    6 -4 -1 144.81
    -5 4 1 15.75
    -5 4 1 6.5
    5 -4 -1 16.16
    -5 4 1 15.86
    -5 4 1 18.25
    5 -4 -1 21.84
    4 -4 -1 84.62
    -4 4 1 94.97
    -4 4 1 84.25
    -4 4 1 94.61
    -4 4 1 -6.55
    -4 4 1 90.83
    4 -4 -1 91.52
    4 -4 -1 99.64
    3 -4 -1 155.52
    3 -4 -1 218.92
    -3 4 1 184.44
    3 -4 -1 184.71
    -3 4 1 188.98
    -3 4 1 134.47
    2 -4 -1 209.22
    -2 4 1 222.37
    2 -4 -1 220.87
    2 -4 -1 206.44
    -2 4 1 206.64
    2 -4 -1 225.99
    -2 4 1 229.9
    1 -4 -1 341.24
    -1 4 1 263.81
    -1 4 1 315.84
    -1 4 1 315.85
    1 -4 -1 332.4
    -1 4 1 365.77
    -1 4 1 337.18
    1 -4 -1 325.08
    0 4 1 119.92
    0 4 1 119.42
    0 4 1 132.42
    0 -4 -1 118.54
    0 4 1 106.72
    0 -4 -1 118.07
    0 -4 -1 91.95
    -1 -4 -1 0.6
    1 4 1 1
    -1 -4 -1 16.08
    1 4 1 12.53
    -1 -4 -1 8.63
    1 4 1 6.36
    2 4 1 104.55
    2 4 1 103.18
    -2 -4 -1 76.25
    -2 -4 -1 116.9
    3 4 1 98.51
    3 4 1 97.11
    3 4 1 63.8
    -3 -4 -1 102.49
    -3 -4 -1 89.58
    3 4 1 102.48
    -4 -4 -1 58.98
    4 4 1 52.79
    -4 -4 -1 52.02
    4 4 1 54.92
    -5 -4 -1 22.72
    5 4 1 26.4
    5 4 1 26.86
    -6 5 1 61.83
    6 -5 -1 58.15
    5 -5 -1 32.63
    -5 5 1 36.12
    -5 5 1 34.06
    5 -5 -1 36.47
    -5 5 1 25.28
    4 -5 -1 24.98
    4 -5 -1 25.73
    -4 5 1 2.82
    4 -5 -1 20.52
    -4 5 1 16.78
    -4 5 1 10.36
    -4 5 1 22
    3 -5 -1 71.29
    -3 5 1 43.24
    -3 5 1 41.7
    3 -5 -1 46.88
    -2 5 1 -3.21
    -2 5 1 -0.12
    2 -5 -1 -8.62
    -2 5 1 -8.89
    2 -5 -1 4.07
    2 -5 -1 -0.51
    2 -5 -1 -6.88
    1 -5 -1 469.37
    1 -5 -1 459.09
    -1 5 1 433.76
    -1 5 1 465.46
    -1 5 1 444.16
    1 -5 -1 444.87
    -1 5 1 468.01
    0 5 1 1.91
    0 -5 -1 6.23
    0 5 1 12.55
    0 -5 -1 12.8
    0 -5 -1 12.72
    0 5 1 7.42
    -1 -5 -1 320.53
    -1 -5 -1 328.09
    1 5 1 320.55
    1 5 1 226.5
    -2 -5 -1 63.79
    2 5 1 22.63
    2 5 1 32.81
    3 5 1 13.3
    3 5 1 14.04
    -3 -5 -1 13.25
    4 5 1 3.97
    -4 -5 -1 0.95
    -4 -5 -1 -2.57
    4 5 1 -0.83
    5 5 1 2.63
    5 5 1 3.18
    -5 -5 -1 1.89
    6 -6 -1 54.03
    -6 6 1 55.43
    5 -6 -1 29.71
    -5 6 1 20.57
    5 -6 -1 23.29
    -5 6 1 26.46
    -5 6 1 22.5
    4 -6 -1 170.77
    4 -6 -1 167.18
    -4 6 1 171.88
    -4 6 1 163.84
    3 -6 -1 37.4
    3 -6 -1 36.76
    -3 6 1 32.62
    -3 6 1 22.34
    -2 6 1 -7.09
    2 -6 -1 1.69
    -2 6 1 1.09
    2 -6 -1 -0.76
    2 -6 -1 2.26
    -2 6 1 -0.59
    -1 6 1 67.42
    -1 6 1 83.62
    1 -6 -1 96.28
    -1 6 1 108.6
    1 -6 -1 120.39
    1 -6 -1 94.99
    0 -6 -1 74.59
    0 -6 -1 76.45
    0 6 1 35.94
    0 -6 -1 58.15
    -1 -6 -1 94.98
    2 6 1 -3.7
    -2 -6 -1 -1.01
    2 6 1 0.52
    2 6 1 -5.22
    -2 -6 -1 0.64
    -2 -6 -1 -1.07
    2 6 1 -2.27
    -3 -6 -1 35.74
    3 6 1 25.71
    3 6 1 33.21
    -3 -6 -1 28.27
    -4 -6 -1 20.64
    4 6 1 20.18
    -4 -6 -1 21.27
    4 6 1 17.54
    6 -7 -1 1.47
    -6 7 1 3.31
    -6 7 1 1.25
    -5 7 1 6.9
    -5 7 1 8.59
    5 -7 -1 8.76
    -5 7 1 3.49
    5 -7 -1 10.04
    4 -7 -1 19.96
    -4 7 1 18.96
    -4 7 1 -2.87
    -4 7 1 19.04
    4 -7 -1 21.5
    3 -7 -1 -3.45
    -3 7 1 0.76
    -3 7 1 -7.13
    3 -7 -1 -3.25
    -3 7 1 4.85
    -3 7 1 3.42
    3 -7 -1 3.01
    -2 7 1 15.06
    -2 7 1 22.49
    -2 7 1 -21.44
    -2 7 1 17.08
    2 -7 -1 15.04
    2 -7 -1 25.23
    1 -7 -1 38.81
    1 -7 -1 90
    -1 7 1 11.81
    1 -7 -1 59.05
    -1 7 1 62.16
    -1 7 1 80.78
    0 7 1 14.14
    0 -7 -1 62.52
    0 -7 -1 123.54
    1 7 1 6.86
    -1 -7 -1 51.14
    1 7 1 48.89
    1 7 1 41.4
    -1 -7 -1 50.9
    1 7 1 51.53
    -2 -7 -1 9.4
    2 7 1 7.19
    2 7 1 11.9
    2 7 1 10.25
    -2 -7 -1 10.2
    -3 -7 -1 1.78
    3 7 1 0.95
    -3 -7 -1 4.09
    3 7 1 -0.91
    -4 -7 -1 19.45
    -4 -7 -1 16.11
    4 7 1 17.79
    -6 8 1 -0.47
    6 -8 -1 0.68
    -6 8 1 0.11
    5 -8 -1 1.38
    -5 8 1 3.2
    -5 8 1 3.55
    4 -8 -1 7.63
    -4 8 1 10.34
    -4 8 1 3.56
    4 -8 -1 25.88
    4 -8 -1 6.38
    -4 8 1 12.48
    -4 8 1 11.33
    -3 8 1 9.48
    3 -8 -1 12.26
    -3 8 1 6.85
    -3 8 1 16.97
    3 -8 -1 16.51
    -2 8 1 37.57
    2 -8 -1 24.52
    -2 8 1 24.61
    -2 8 1 30.93
    2 -8 -1 25.11
    -2 8 1 27.86
    2 -8 -1 33.09
    1 -8 -1 24.06
    -1 8 1 16.21
    1 -8 -1 10.8
    1 -8 -1 -18.81
    1 -8 -1 17.13
    -1 8 1 16.51
    1 -8 -1 16.96
    0 -8 -1 0.28
    0 8 1 3.1
    0 -8 -1 -5.27
    0 -8 -1 2.13
    0 8 1 -9.1
    0 8 1 -3.19
    1 8 1 0.37
    1 8 1 1.8
    -1 -8 -1 2.18
    2 8 1 -0.29
    2 8 1 1.69
    -2 -8 -1 0.86
    -2 -8 -1 2.02
    3 8 1 -0.16
    3 8 1 0.39
    -3 -8 -1 0.04
    -3 -8 -1 -0.78
    -5 9 1 32.94
    4 -9 -1 7.54
    4 -9 -1 22.69
    -4 9 1 12.48
    -4 9 1 8.18
    -4 9 1 13.39
    -3 9 1 15.32
    -3 9 1 20.6
    -3 9 1 32.33
    3 -9 -1 20.82
    3 -9 -1 18.11
    -2 9 1 33.89
    -2 9 1 27.16
    2 -9 -1 23.92
    2 -9 -1 34.74
    -2 9 1 37.9
    -2 9 1 29.33
    -1 9 1 -1.62
    1 -9 -1 1.87
    1 -9 -1 3.11
    1 -9 -1 -0.6
    -1 9 1 1.86
    0 9 1 12.5
    0 9 1 9.98
    0 -9 -1 12.53
    0 -9 -1 9.59
    -1 -9 -1 0.21
    1 9 1 2.34
    -1 -9 -1 0.52
    1 9 1 10.26
    -2 -9 -1 13.23
    2 9 1 7.13
    2 9 1 17.91
    3 9 1 13.91
    -3 -9 -1 21.15
    -5 10 1 6.73
    4 -10 -1 4.27
    -4 10 1 3.69
    -4 10 1 2.06
    3 -10 -1 0
    -3 10 1 2.86
    -3 10 1 7.35
    -3 10 1 2.1
    3 -10 -1 4.49
    -2 10 1 -0.25
    -2 10 1 5.15
    2 -10 -1 6.28
    2 -10 -1 4.14
    1 -10 -1 16.69
    -1 10 1 5.36
    -1 10 1 15.34
    1 -10 -1 12.28
    0 10 1 3.9
    0 -10 -1 3.91
    0 10 1 -0.87
    0 -10 -1 -1.84
    1 10 1 2.43
    -1 -10 -1 4.71
    1 10 1 1.89
    -1 -10 -1 3.45
    2 10 1 15.28
    2 10 1 16.92
    -2 -10 -1 20.12
    -4 11 1 8.53
    4 -11 -1 12.04
    -4 11 1 12.78
    -3 11 1 0.08
    -3 11 1 -1.28
    3 -11 -1 1.03
    2 -11 -1 18.63
    -2 11 1 17.41
    1 -11 -1 -0.72
    -1 11 1 -0.04
    1 -11 -1 -1.82
    -1 11 1 -0.61
    0 11 1 42.29
    0 -11 -1 41.44
    0 11 1 36.49
    0 -11 -1 38.63
    -1 -11 -1 30.77
    -1 -11 -1 26.84
    1 11 1 29.28
    3 -12 -1 -1.8
    -3 12 1 -3.14
    -2 12 1 2.59
    2 -12 -1 2.31
    -1 12 1 6.69
    -1 12 1 17.64
    1 -12 -1 17.23
    0 12 1 -1.51
    0 -12 -1 -0.31
    0 -12 -1 2.51
    -1 13 -2 5.94
    -2 13 -2 0.02
    2 -13 2 -1.47
    -1 -12 2 3.85
    1 12 -2 4.4
    0 -12 2 -0.35
    0 12 -2 -0.29
    0 12 -2 -2.99
    0 -12 2 1.16
    1 -12 2 3.23
    -1 12 -2 6.57
    1 -12 2 10.25
    -2 12 -2 3.9
    2 -12 2 13.37
    -2 12 -2 3.01
    2 -12 2 1.14
    3 -12 2 8.53
    -3 12 -2 4.82
    -3 12 -2 0.51
    -4 12 -2 10.4
    2 11 -2 -0.21
    -2 -11 2 -0.63
    1 11 -2 22.04
    1 11 -2 21.24
    -1 -11 2 18.83
    0 11 -2 15.42
    0 -11 2 13.24
    0 -11 2 13.79
    0 11 -2 7.46
    1 -11 2 17.89
    1 -11 2 7.56
    -1 11 -2 8.99
    -1 11 -2 12.48
    -2 11 -2 -0.13
    2 -11 2 3.23
    2 -11 2 7.71
    -2 11 -2 -1.71
    -2 11 -2 5.44
    3 -11 2 18.79
    -3 11 -2 21.25
    -3 11 -2 13.68
    -4 11 -2 2.64
    4 -11 2 2.85
    -3 -10 2 1.58
    3 10 -2 2.8
    -2 -10 2 39.99
    2 10 -2 45.8
    -2 -10 2 40.66
    -1 -10 2 -3.2
    -1 -10 2 1.7
    1 10 -2 -1.33
    1 10 -2 3.27
    0 10 -2 7.15
    0 -10 2 4.12
    0 -10 2 4.11
    0 10 -2 2.64
    -1 10 -2 75.17
    1 -10 2 87.73
    1 -10 2 75.91
    -1 10 -2 93.92
    -1 10 -2 83.21
    2 -10 2 18.94
    2 -10 2 20.95
    -2 10 -2 22.62
    -2 10 -2 22.04
    -2 10 -2 9.85
    3 -10 2 38.45
    3 -10 2 29.34
    -3 10 -2 44.35
    -3 10 -2 38.85
    -3 10 -2 30.97
    4 -10 2 4.13
    -4 10 -2 4.02
    -4 10 -2 -6.31
    -5 10 -2 8.91
    -5 10 -2 1.1
    -3 -9 2 27.52
    3 9 -2 17.22
    3 9 -2 18.18
    -3 -9 2 19.54
    2 9 -2 4.14
    -2 -9 2 6.54
    2 9 -2 2.4
    -2 -9 2 7.67
    1 9 -2 7.56
    1 9 -2 8.26
    -1 -9 2 10.7
    -1 -9 2 1.06
    0 -9 2 79.19
    0 9 -2 78.02
    0 9 -2 84.61
    0 -9 2 88.33
    -1 9 -2 166.32
    -1 9 -2 181.18
    1 -9 2 174.58
    -1 9 -2 191.41
    1 -9 2 186.26
    1 -9 2 173.33
    -2 9 -2 41.13
    2 -9 2 28.91
    -2 9 -2 37.48
    2 -9 2 34.78
    2 -9 2 38.4
    -3 9 -2 2.09
    -3 9 -2 6.34
    3 -9 2 -0.05
    -3 9 -2 4.64
    3 -9 2 3.11
    -4 9 -2 4.01
    4 -9 2 19.2
    -4 9 -2 22.83
    4 -9 2 18.25
    -4 9 -2 30.22
    -5 9 -2 12.45
    -5 9 -2 9.08
    -4 -8 2 36.2
    4 8 -2 34.52
    3 8 -2 13.11
    -3 -8 2 12.27
    -3 -8 2 15.94
    3 8 -2 16.1
    2 8 -2 164.8
    -2 -8 2 165.43
    -2 -8 2 160.69
    2 8 -2 161.11
    1 8 -2 138.29
    -1 -8 2 131.65
    1 8 -2 132.33
    -1 -8 2 134.23
    0 -8 2 5.88
    0 -8 2 7.25
    0 8 -2 -16.61
    0 -8 2 18.98
    0 8 -2 7.69
    0 8 -2 7.17
    0 8 -2 -1.27
    -1 8 -2 20.15
    1 -8 2 22.28
    1 -8 2 16.67
    -1 8 -2 4.49
    1 -8 2 0.49
    1 -8 2 13.38
    -1 8 -2 -18.23
    -1 8 -2 15.6
    2 -8 2 10.11
    2 -8 2 13.72
    2 -8 2 12.27
    -2 8 -2 9.47
    -2 8 -2 12.15
    2 -8 2 -8.55
    -2 8 -2 45.74
    2 -8 2 3.19
    3 -8 2 0.99
    3 -8 2 1.5
    3 -8 2 0.57
    -3 8 -2 5.59
    -3 8 -2 1.78
    -4 8 -2 55.2
    4 -8 2 50.12
    4 -8 2 61.25
    -4 8 -2 38.68
    -5 8 -2 1.91
    -5 8 -2 -1.01
    -6 8 -2 8.85
    4 7 -2 8.85
    -4 -7 2 11.34
    -3 -7 2 19.68
    3 7 -2 17.58
    3 7 -2 10.04
    -3 -7 2 18.41
    -2 -7 2 42.04
    2 7 -2 40.17
    -2 -7 2 40.99
    2 7 -2 50.81
    -2 -7 2 14.49
    -1 -7 2 92.2
    -1 -7 2 94.07
    1 7 -2 87.58
    -1 -7 2 93.07
    -1 -7 2 88.32
    0 7 -2 72.03
    0 -7 2 65.87
    0 7 -2 71.09
    1 -7 2 118.89
    1 -7 2 132.54
    -1 7 -2 146.97
    1 -7 2 81.36
    -1 7 -2 141.77
    -1 7 -2 128.38
    -2 7 -2 570.69
    2 -7 2 420.88
    -2 7 -2 492.27
    2 -7 2 575.91
    -3 7 -2 8.37
    3 -7 2 12.14
    3 -7 2 13.49
    -3 7 -2 14.82
    -3 7 -2 1.34
    3 -7 2 12.85
    3 -7 2 23.98
    -4 7 -2 -0.15
    -4 7 -2 3.41
    4 -7 2 9.94
    4 -7 2 16.13
    -4 7 -2 10.38
    5 -7 2 2.26
    5 -7 2 1.81
    -5 7 -2 1.11
    -5 7 -2 -0.02
    6 -7 2 25.01
    -6 7 -2 16.17
    5 6 -2 80.14
    -5 -6 2 83.23
    -4 -6 2 17.92
    4 6 -2 13.61
    -4 -6 2 5.05
    -3 -6 2 101.68
    -3 -6 2 96.41
    -3 -6 2 91.63
    3 6 -2 92.75
    3 6 -2 102.82
    -2 -6 2 2.39
    -2 -6 2 -12.01
    -2 -6 2 -8.03
    -2 -6 2 0.29
    2 6 -2 1.38
    2 6 -2 -1.72
    2 6 -2 3.92
    1 6 -2 224.25
    -1 -6 2 215.91
    0 -6 2 -3.91
    0 -6 2 3.44
    0 6 -2 6.85
    0 6 -2 1.78
    0 6 -2 23.21
    1 -6 2 23.46
    1 -6 2 -11.61
    -1 6 -2 52.59
    1 -6 2 51.47
    1 -6 2 37.87
    -1 6 -2 40.29
    -1 6 -2 21.33
    -2 6 -2 661.23
    -2 6 -2 607.16
    2 -6 2 650.57
    2 -6 2 666.21
    2 -6 2 601.91
    -2 6 -2 692.82
    3 -6 2 43.18
    -3 6 -2 38.87
    -3 6 -2 88.08
    3 -6 2 42.74
    3 -6 2 41.78
    3 -6 2 61.6
    -3 6 -2 28.52
    -4 6 -2 -1.28
    -4 6 -2 2.29
    4 -6 2 3.77
    4 -6 2 3.5
    4 -6 2 2.05
    4 -6 2 0.09
    -4 6 -2 0.79
    5 -6 2 13.34
    5 -6 2 20.09
    -5 6 -2 6.05
    6 -6 2 151.12
    -6 6 -2 133.31
    -6 6 -2 153.96
    -5 -5 2 14.14
    -5 -5 2 17.06
    5 5 -2 15.02
    5 5 -2 14.41
    -4 -5 2 44.19
    4 5 -2 55.05
    -4 -5 2 50.34
    4 5 -2 45.55
    -3 -5 2 25.54
    -3 -5 2 -1.22
    3 5 -2 18.35
    3 5 -2 23.71
    -3 -5 2 28.22
    3 5 -2 34.02
    2 5 -2 164.11
    -2 -5 2 115.57
    2 5 -2 130.39
    -1 -5 2 18.87
    -1 -5 2 1.66
    1 5 -2 49.13
    -1 -5 2 27.35
    1 5 -2 25.6
    0 5 -2 98.07
    0 -5 2 92.29
    0 5 -2 86.13
    0 -5 2 91.98
    0 -5 2 81.52
    -1 5 -2 47.2
    1 -5 2 65.86
    1 -5 2 38.3
    -1 5 -2 59.28
    1 -5 2 68.36
    1 -5 2 60.96
    -1 5 -2 59.26
    -2 5 -2 64.67
    -2 5 -2 121.14
    2 -5 2 70.04
    -2 5 -2 80.67
    2 -5 2 99.13
    2 -5 2 84.25
    -3 5 -2 15.93
    3 -5 2 6.89
    -3 5 -2 3.81
    3 -5 2 -2.09
    -3 5 -2 -7.53
    3 -5 2 5.59
    -4 5 -2 26.44
    4 -5 2 26.33
    4 -5 2 28.59
    4 -5 2 22.13
    -4 5 -2 -0.02
    4 -5 2 23.17
    4 -5 2 14.25
    -4 5 -2 24.05
    5 -5 2 43.3
    -5 5 -2 34.89
    5 -5 2 50.56
    6 -5 2 27.42
    -6 5 -2 30.65
    -6 5 -2 27.38
    -5 -4 2 1.89
    5 4 -2 -0.69
    5 4 -2 -0.52
    -5 -4 2 -0.75
    4 4 -2 56.6
    4 4 -2 52.61
    -4 -4 2 60.03
    -4 -4 2 52.81
    3 4 -2 24.84
    3 4 -2 20.39
    -3 -4 2 44.45
    3 4 -2 46.16
    -3 -4 2 7.59
    -3 -4 2 55.61
    -2 -4 2 16.12
    -2 -4 2 82.21
    2 4 -2 104.06
    2 4 -2 62.55
    1 4 -2 25.61
    -1 -4 2 8.7
    -1 -4 2 15.69
    1 4 -2 18.17
    -1 -4 2 19.92
    1 4 -2 9.01
    0 -4 2 21.18
    0 -4 2 9.68
    0 4 -2 35.09
    0 4 -2 16.9
    0 -4 2 19.8
    -1 4 -2 41.3
    1 -4 2 24.04
    -1 4 -2 20.62
    1 -4 2 30.32
    -1 4 -2 20.92
    1 -4 2 8.49
    2 -4 2 1.14
    -2 4 -2 0.34
    -2 4 -2 -2.79
    2 -4 2 1.52
    2 -4 2 2.71
    -2 4 -2 -1.27
    -3 4 -2 21.7
    3 -4 2 35.6
    -3 4 -2 39.84
    3 -4 2 24.6
    -3 4 -2 47.29
    3 -4 2 38
    4 -4 2 57.71
    -4 4 -2 39.37
    4 -4 2 61.58
    -4 4 -2 69.97
    4 -4 2 66.36
    4 -4 2 48.7
    -5 4 -2 -0.28
    -5 4 -2 0.01
    5 -4 2 1.32
    5 -4 2 2.96
    -6 4 -2 15.95
    -6 4 -2 15.51
    6 -4 2 17.03
    -6 -3 2 8.05
    6 3 -2 9.34
    5 3 -2 55.94
    -5 -3 2 47.26
    5 3 -2 49.49
    -5 -3 2 51.81
    4 3 -2 427.89
    -4 -3 2 418.31
    -4 -3 2 398.54
    4 3 -2 431.95
    -3 -3 2 70.5
    3 3 -2 81.36
    3 3 -2 74.54
    -2 -3 2 22.79
    -2 -3 2 -7.05
    2 3 -2 57
    -2 -3 2 51.26
    2 3 -2 21.47
    -1 -3 2 49.76
    1 3 -2 28.05
    -1 -3 2 17.9
    1 3 -2 49.92
    -1 -3 2 5.68
    0 3 -2 2261
    0 -3 2 2359.49
    0 -3 2 2337.92
    0 -3 2 2347.3
    0 3 -2 2307.91
    1 -3 2 10.18
    1 -3 2 11.34
    -1 3 -2 12.5
    1 -3 2 14.56
    1 -3 2 28.21
    -1 3 -2 24.65
    -2 3 -2 76.91
    -2 3 -2 71.95
    2 -3 2 63.65
    -2 3 -2 71.5
    2 -3 2 81.17
    2 -3 2 81.25
    2 -3 2 93.57
    -3 3 -2 210.38
    3 -3 2 233.66
    -3 3 -2 203.43
    3 -3 2 236.09
    3 -3 2 221.26
    -3 3 -2 199.64
    3 -3 2 228.47
    4 -3 2 40.75
    -4 3 -2 79.15
    4 -3 2 47.18
    4 -3 2 47.03
    -4 3 -2 46.59
    4 -3 2 47.21
    4 -3 2 51.21
    -5 3 -2 32.72
    5 -3 2 28.3
    -5 3 -2 28.06
    5 -3 2 25.08
    6 -3 2 4.89
    -6 3 -2 8.77
    -6 3 -2 12.35
    -6 -2 2 36.27
    6 2 -2 37.1
    5 2 -2 -1.27
    -5 -2 2 4.27
    -5 -2 2 -2.65
    5 2 -2 -1.31
    4 2 -2 156.69
    4 2 -2 171.2
    -4 -2 2 154.12
    -4 -2 2 161.57
    4 2 -2 127.87
    -4 -2 2 159.5
    -3 -2 2 2.88
    3 2 -2 -2.94
    3 2 -2 7.7
    2 2 -2 -1.23
    2 2 -2 2.25
    -2 -2 2 -15.56
    -2 -2 2 0.03
    -2 -2 2 -5.51
    -1 -2 2 475.4
    1 2 -2 424.86
    -1 -2 2 464.91
    1 2 -2 481.96
    -1 -2 2 451.51
    0 2 -2 2565.7
    0 -2 2 2374.97
    0 -2 2 2596.03
    0 -2 2 2328.24
    0 2 -2 2379.41
    1 -2 2 109.78
    1 -2 2 112.51
    -1 2 -2 111.36
    1 -2 2 138.96
    -1 2 -2 124.72
    2 -2 2 293.05
    2 -2 2 287.47
    2 -2 2 302.41
    -2 2 -2 278.54
    2 -2 2 302.14
    -2 2 -2 270.81
    -3 2 -2 782.54
    3 -2 2 748.45
    3 -2 2 789.53
    3 -2 2 782.1
    4 -2 2 77.87
    4 -2 2 87.84
    4 -2 2 82.7
    -4 2 -2 80.72
    4 -2 2 75.92
    4 -2 2 78.41
    -4 2 -2 79.62
    4 -2 2 98.06
    4 -2 2 26.15
    5 -2 2 4.16
    5 -2 2 7.27
    -5 2 -2 4.62
    5 -2 2 2.41
    -5 2 -2 6.01
    5 -2 2 6.55
    -6 2 -2 16.83
    6 -2 2 19.73
    6 -2 2 20.31
    6 1 -2 2.59
    -6 -1 2 4.38
    -5 -1 2 14.6
    5 1 -2 11.96
    5 1 -2 16.9
    -5 -1 2 15.44
    5 1 -2 18.67
    -4 -1 2 86.24
    4 1 -2 89.45
    -4 -1 2 125.36
    4 1 -2 59.14
    -4 -1 2 51.03
    3 1 -2 48.15
    -3 -1 2 -5.42
    -3 -1 2 21.3
    3 1 -2 46.04
    -2 -1 2 372.5
    2 1 -2 390.89
    2 1 -2 343.1
    2 1 -2 357.41
    -2 -1 2 357.05
    -1 -1 2 267.64
    1 1 -2 259.14
    -1 -1 2 258.51
    1 1 -2 234.3
    0 -1 2 5.46
    0 -1 2 0.64
    0 -1 2 1.37
    0 -1 2 -0.51
    0 -1 2 0.87
    0 -1 2 2.32
    1 -1 2 18.05
    1 -1 2 19.5
    1 -1 2 17.39
    -1 1 -2 14.89
    -1 1 -2 40.03
    2 -1 2 0.7
    -2 1 -2 4.29
    -2 1 -2 7.05
    2 -1 2 10.19
    2 -1 2 2.07
    2 -1 2 6.8
    -3 1 -2 403.02
    3 -1 2 417.62
    3 -1 2 410.45
    3 -1 2 380.55
    -3 1 -2 380.88
    4 -1 2 337.91
    4 -1 2 382.9
    -4 1 -2 389.04
    4 -1 2 338.93
    4 -1 2 312.17
    4 -1 2 342.14
    -5 1 -2 29.95
    5 -1 2 22.59
    5 -1 2 29.6
    5 -1 2 26.18
    6 -1 2 119.93
    -6 1 -2 116.52
    -6 1 -2 118.05
    6 -1 2 118.51
    6 0 -2 19.06
    -6 0 2 18.55
    -6 0 2 19.25
    6 0 -2 15.93
    -5 0 2 16.3
    5 0 -2 11.9
    -5 0 2 12.96
    5 0 -2 4.85
    4 0 -2 153.28
    -4 0 2 118.45
    4 0 -2 125.13
    3 0 -2 88.57
    3 0 -2 67.78
    -3 0 2 88.67
    -3 0 2 70.9
    -3 0 2 93.45
    3 0 -2 96.21
    2 0 -2 389.21
    -2 0 2 412.45
    -2 0 2 412.4
    2 0 -2 483.36
    -2 0 2 383.56
    2 0 -2 452.95
    -1 0 2 45.2
    -1 0 2 57.14
    1 0 -2 48.01
    1 0 -2 43.52
    -1 0 2 29.94
    0 0 2 1.48
    0 0 2 -0.53
    0 0 2 2.73
    0 0 2 2.41
    0 0 2 9.65
    0 0 2 0.43
    1 0 2 4775.59
    1 0 2 4448.18
    1 0 2 4752.6
    1 0 2 4733.1
    -1 0 -2 4709.33
    -1 0 -2 4732.47
    -2 0 -2 35.91
    -2 0 -2 18.57
    2 0 2 31.06
    2 0 2 28.55
    2 0 2 21.04
    3 0 2 25.83
    -3 0 -2 29.95
    -3 0 -2 58.57
    3 0 2 6.53
    3 0 2 25.3
    4 0 2 14.92
    4 0 2 13.06
    -4 0 -2 11.49
    4 0 2 12.49
    -4 0 -2 48.07
    4 0 2 17.69
    4 0 2 6.2
    5 0 2 60.26
    5 0 2 59.09
    -5 0 -2 58.82
    -6 0 -2 0.02
    6 0 2 1.69
    6 0 2 2.57
    -6 0 -2 3.81
    -6 1 2 17.04
    -6 1 2 16.02
    6 -1 -2 8.17
    6 -1 -2 13.45
    5 -1 -2 20.88
    -5 1 2 27.18
    5 -1 -2 25
    -5 1 2 33.21
    -4 1 2 8.74
    4 -1 -2 14.69
    -4 1 2 5.76
    -4 1 2 -19.63
    -3 1 2 97.79
    3 -1 -2 113.53
    -3 1 2 153.39
    3 -1 -2 94.9
    3 -1 -2 149.74
    3 -1 -2 104.3
    -3 1 2 92.45
    -2 1 2 615.92
    2 -1 -2 571.93
    -2 1 2 570.63
    -2 1 2 568.06
    2 -1 -2 525.59
    1 -1 -2 910.08
    -1 1 2 920.47
    1 -1 -2 1012.11
    -1 1 2 878.4
    0 -1 -2 1356.83
    0 -1 -2 1330.74
    0 1 2 1395.78
    0 1 2 1399.74
    0 1 2 1205.9
    0 1 2 1343.79
    -1 -1 -2 3061.32
    -1 -1 -2 3285.2
    1 1 2 3166.21
    1 1 2 3194.29
    1 1 2 3291.7
    2 1 2 1.17
    2 1 2 -0.49
    -2 -1 -2 0.73
    -2 -1 -2 -2.72
    2 1 2 -5.56
    2 1 2 -0.7
    3 1 2 24.31
    -3 -1 -2 12.94
    3 1 2 5.02
    3 1 2 6.46
    -3 -1 -2 22.12
    4 1 2 152.82
    4 1 2 150.08
    4 1 2 147.02
    4 1 2 157.1
    -4 -1 -2 164.64
    -5 -1 -2 2.07
    -5 -1 -2 1.16
    5 1 2 0.97
    5 1 2 1.29
    -6 -1 -2 18
    -6 -1 -2 20.7
    6 1 2 33.23
    6 1 2 20.71
    -6 2 2 75.88
    6 -2 -2 76.14
    6 -2 -2 68.74
    -6 2 2 73.48
    5 -2 -2 40.13
    -5 2 2 45.74
    5 -2 -2 50.57
    -5 2 2 46.95
    -4 2 2 50.52
    -4 2 2 49.77
    -4 2 2 23.9
    4 -2 -2 49.34
    4 -2 -2 56.58
    3 -2 -2 321.84
    3 -2 -2 363.51
    3 -2 -2 370.86
    -3 2 2 363.73
    -3 2 2 374.22
    -3 2 2 353.41
    -3 2 2 381.11
    2 -2 -2 36.52
    -2 2 2 17.42
    -2 2 2 32.04
    2 -2 -2 34.24
    -2 2 2 34.56
    -2 2 2 54.86
    -1 2 2 1.18
    -1 2 2 -2.42
    1 -2 -2 -3.59
    -1 2 2 -3.05
    -1 2 2 -2.98
    1 -2 -2 -0.6
    0 2 2 1347.12
    0 -2 -2 1285.42
    0 2 2 1214.82
    0 2 2 1294.18
    0 -2 -2 1314.05
    -1 -2 -2 241.4
    1 2 2 233.01
    1 2 2 235.62
    -1 -2 -2 225.54
    1 2 2 280.1
    2 2 2 292.41
    2 2 2 257.74
    2 2 2 249.37
    2 2 2 277.21
    -2 -2 -2 262.33
    -2 -2 -2 267.88
    3 2 2 12.26
    -3 -2 -2 10.49
    -3 -2 -2 9.76
    3 2 2 20.42
    3 2 2 12.21
    4 2 2 88.24
    4 2 2 90
    4 2 2 86.84
    -4 -2 -2 88.03
    4 2 2 89.4
    5 2 2 7.53
    5 2 2 8.06
    -5 -2 -2 7.63
    -5 -2 -2 9.03
    6 2 2 13.42
    6 -3 -2 3.28
    -6 3 2 -0.8
    6 -3 -2 1.07
    -6 3 2 -1.57
    5 -3 -2 168.64
    5 -3 -2 154.82
    -5 3 2 157.87
    -5 3 2 168.29
    -5 3 2 151.79
    4 -3 -2 6.77
    4 -3 -2 0.4
    -4 3 2 -1.85
    4 -3 -2 -1.2
    4 -3 -2 -0.23
    -4 3 2 -3.68
    -4 3 2 4.91
    -4 3 2 -0.02
    -3 3 2 234.78
    3 -3 -2 207.94
    3 -3 -2 240.35
    -3 3 2 259.6
    -3 3 2 221.76
    3 -3 -2 228.31
    -2 3 2 35.76
    2 -3 -2 35.09
    -2 3 2 71.56
    -2 3 2 45.46
    2 -3 -2 42.11
    -2 3 2 36.55
    2 -3 -2 45.8
    1 -3 -2 194.06
    1 -3 -2 199.29
    -1 3 2 192.42
    -1 3 2 163.07
    -1 3 2 197.18
    0 3 2 463.26
    0 -3 -2 453.17
    0 3 2 445.57
    0 3 2 446.02
    0 -3 -2 492.27
    -1 -3 -2 407.81
    1 3 2 488.58
    1 3 2 478.25
    1 3 2 470.8
    -1 -3 -2 485.95
    1 3 2 465.21
    -2 -3 -2 3.4
    2 3 2 -2.76
    2 3 2 -2.51
    2 3 2 -2.72
    2 3 2 6.24
    -2 -3 -2 -3.41
    3 3 2 22.03
    3 3 2 12.1
    -3 -3 -2 19.08
    3 3 2 20.65
    3 3 2 17.86
    -3 -3 -2 -6.56
    3 3 2 20.35
    4 3 2 14.1
    4 3 2 15.56
    -4 -3 -2 14.89
    4 3 2 17.44
    4 3 2 18.24
    -4 -3 -2 16.16
    -5 -3 -2 -1.29
    -5 -3 -2 -0.78
    5 3 2 3.73
    -6 4 2 21.12
    6 -4 -2 23.33
    6 -4 -2 28.08
    -5 4 2 57.61
    5 -4 -2 71.18
    5 -4 -2 73.62
    5 -4 -2 60.52
    -5 4 2 71.09
    -5 4 2 70.82
    -4 4 2 7.35
    -4 4 2 -6.44
    4 -4 -2 -7.41
    -4 4 2 -10.81
    4 -4 -2 -6.26
    -4 4 2 2.49
    -4 4 2 0.95
    4 -4 -2 3.01
    4 -4 -2 3.24
    3 -4 -2 70.76
    -3 4 2 69.1
    3 -4 -2 76.22
    3 -4 -2 80.41
    -3 4 2 27.48
    2 -4 -2 0.74
    2 -4 -2 0.93
    -2 4 2 4.34
    -2 4 2 -0.8
    -2 4 2 -1.37
    2 -4 -2 0.44
    1 -4 -2 9.38
    -1 4 2 15.7
    1 -4 -2 8.96
    -1 4 2 14.17
    1 -4 -2 20.87
    -1 4 2 8.6
    -1 4 2 20.54
    0 -4 -2 7.01
    0 4 2 14.56
    0 4 2 9.39
    0 4 2 13.61
    0 -4 -2 11.28
    0 4 2 7.58
    1 4 2 66.28
    -1 -4 -2 91.66
    1 4 2 97.02
    1 4 2 93.76
    -1 -4 -2 74.88
    2 4 2 -3.5
    2 4 2 9.32
    -2 -4 -2 5.52
    2 4 2 9.07
    -2 -4 -2 3.14
    3 4 2 0.18
    3 4 2 -4.43
    3 4 2 1.77
    -3 -4 -2 -3.2
    4 4 2 1.88
    -4 -4 -2 4.99
    4 4 2 5.93
    5 4 2 50.97
    -5 -4 -2 50.07
    -6 5 2 14.57
    6 -5 -2 11.34
    -5 5 2 7.02
    -5 5 2 4.66
    -5 5 2 2.62
    5 -5 -2 6.35
    5 -5 -2 7.27
    4 -5 -2 152.69
    -4 5 2 43.93
    -4 5 2 139.04
    4 -5 -2 187.4
    -4 5 2 150.33
    4 -5 -2 158.4
    3 -5 -2 -5.78
    3 -5 -2 6.72
    -3 5 2 -8.14
    -3 5 2 3.66
    3 -5 -2 21.18
    2 -5 -2 54.37
    2 -5 -2 78.68
    -2 5 2 31.51
    2 -5 -2 34.46
    -2 5 2 58.74
    -2 5 2 37
    1 -5 -2 46.87
    1 -5 -2 68.25
    -1 5 2 64.01
    1 -5 -2 59.76
    -1 5 2 37.45
    -1 5 2 31.67
    -1 5 2 40.52
    0 5 2 -1.39
    0 -5 -2 -0.65
    0 -5 -2 5.11
    0 5 2 4.02
    0 5 2 9.39
    1 5 2 21.63
    -1 -5 -2 39.52
    1 5 2 41.6
    1 5 2 34.37
    -1 -5 -2 50.71
    2 5 2 25.55
    2 5 2 16.89
    2 5 2 15.6
    -2 -5 -2 21.15
    2 5 2 7.16
    2 5 2 27.62
    -2 -5 -2 19.64
    2 5 2 5.06
    2 5 2 17.68
    3 5 2 61.24
    3 5 2 64.98
    3 5 2 62.03
    -3 -5 -2 63.83
    4 5 2 23.27
    -4 -5 -2 24.61
    4 5 2 26.18
    -5 -5 -2 8.66
    5 5 2 9.93
    6 -6 -2 -1.56
    -6 6 2 0.28
    -6 6 2 3.01
    -5 6 2 5.75
    5 -6 -2 4.05
    -5 6 2 1.36
    -5 6 2 -0.77
    5 -6 -2 0.08
    4 -6 -2 88.77
    -4 6 2 83.55
    4 -6 -2 97.24
    -4 6 2 87.32
    -4 6 2 84.72
    3 -6 -2 34.71
    -3 6 2 22.69
    -3 6 2 24.15
    3 -6 -2 27.28
    -3 6 2 24.93
    -3 6 2 28.16
    2 -6 -2 116.13
    2 -6 -2 93.52
    -2 6 2 22.07
    -2 6 2 41.91
    -2 6 2 105.58
    -1 6 2 6.64
    1 -6 -2 -1.77
    -1 6 2 -0.95
    1 -6 -2 4.61
    -1 6 2 0.25
    1 -6 -2 4.47
    0 -6 -2 88.47
    0 -6 -2 66.53
    0 -6 -2 67.5
    0 6 2 20.24
    0 6 2 21.96
    -1 -6 -2 1.94
    1 6 2 0.92
    1 6 2 15.78
    1 6 2 -2.67
    1 6 2 1.57
    1 6 2 -11.55
    -1 -6 -2 1.27
    2 6 2 26.61
    2 6 2 29.48
    2 6 2 34.38
    2 6 2 31.55
    -2 -6 -2 29.28
    -2 -6 -2 24.32
    3 6 2 10.45
    -3 -6 -2 5.09
    -3 -6 -2 7.25
    3 6 2 7.12
    4 6 2 2.69
    -4 -6 -2 7.03
    -4 -6 -2 8.73
    4 6 2 5.01
    6 -7 -2 66.3
    -6 7 2 59.9
    -6 7 2 66.54
    -5 7 2 37.01
    -5 7 2 31.54
    -5 7 2 36.31
    5 -7 -2 35.85
    5 -7 -2 36.97
    4 -7 -2 4.59
    -4 7 2 4.43
    -4 7 2 -1.55
    4 -7 -2 0.2
    -4 7 2 1.44
    -4 7 2 4.42
    3 -7 -2 2.83
    -3 7 2 -0.08
    -3 7 2 6.63
    3 -7 -2 -4.08
    3 -7 -2 4.09
    -3 7 2 -0.75
    -3 7 2 3.08
    -2 7 2 5.76
    -2 7 2 11.28
    -2 7 2 -12.7
    -2 7 2 12.9
    2 -7 -2 5.91
    2 -7 -2 7.02
    2 -7 -2 4.8
    1 -7 -2 40.37
    1 -7 -2 57.23
    1 -7 -2 34
    1 -7 -2 52.48
    -1 7 2 20.22
    0 -7 -2 8.15
    0 7 2 4.73
    0 7 2 3.16
    0 7 2 -1.68
    0 -7 -2 5.28
    0 7 2 3.7
    0 -7 -2 3.05
    0 7 2 5.3
    0 -7 -2 3.88
    1 7 2 3.36
    1 7 2 27.48
    -1 -7 -2 6.32
    -1 -7 -2 2.28
    1 7 2 17.49
    2 7 2 35.64
    -2 -7 -2 31.77
    2 7 2 29.9
    2 7 2 39.87
    -2 -7 -2 35.05
    3 7 2 78.55
    -3 -7 -2 82.51
    3 7 2 68.48
    -3 -7 -2 82.15
    -4 -7 -2 9.48
    4 7 2 14.67
    -4 -7 -2 11.97
    6 -8 -2 5.32
    -6 8 2 4.76
    -6 8 2 12.28
    -5 8 2 24.88
    5 -8 -2 23.03
    -5 8 2 19.18
    4 -8 -2 21.1
    -4 8 2 14.7
    4 -8 -2 26.4
    -4 8 2 24.42
    -4 8 2 21.14
    -3 8 2 8.72
    -3 8 2 11.58
    -3 8 2 13.23
    3 -8 -2 13.08
    3 -8 -2 21.12
    2 -8 -2 20.85
    -2 8 2 24.76
    2 -8 -2 14.52
    -2 8 2 15.12
    -2 8 2 -5.51
    -2 8 2 13.03
    -2 8 2 13.83
    -1 8 2 42.26
    1 -8 -2 90.66
    1 -8 -2 36.53
    -1 8 2 42.35
    1 -8 -2 50.53
    1 -8 -2 45.28
    0 8 2 13.02
    0 8 2 17.57
    0 -8 -2 17.65
    0 -8 -2 16.99
    0 8 2 22.75
    -1 -8 -2 92.45
    1 8 2 86.94
    1 8 2 93.31
    -2 -8 -2 -0.66
    -2 -8 -2 4.48
    2 8 2 3.85
    2 8 2 2.69
    3 8 2 11.1
    -3 -8 -2 13.7
    -3 -8 -2 10.04
    -5 9 2 5.1
    -4 9 2 -1.39
    -4 9 2 -2.27
    -4 9 2 5.61
    4 -9 -2 3.44
    -3 9 2 6.95
    3 -9 -2 7.77
    3 -9 -2 10.52
    -3 9 2 12.94
    -3 9 2 17.55
    2 -9 -2 38.08
    -2 9 2 37.76
    -2 9 2 27.56
    2 -9 -2 45.86
    1 -9 -2 26.09
    1 -9 -2 18.7
    -1 9 2 31.2
    1 -9 -2 19.39
    -1 9 2 21.24
    0 -9 -2 15.46
    0 9 2 11.96
    0 9 2 13.8
    0 -9 -2 17.58
    0 9 2 15.32
    1 9 2 19.24
    -1 -9 -2 31.28
    -1 -9 -2 34.48
    1 9 2 38.88
    -2 -9 -2 12.59
    2 9 2 12.28
    2 9 2 12.84
    3 9 2 3.78
    -3 -9 -2 6.49
    -5 10 2 -3.24
    -4 10 2 20.94
    -4 10 2 15.42
    3 -10 -2 87.3
    -3 10 2 90.85
    3 -10 -2 70.46
    -3 10 2 82.8
    -3 10 2 95.24
    2 -10 -2 7.3
    -2 10 2 12.68
    2 -10 -2 9.01
    -2 10 2 7.88
    -1 10 2 30.13
    -1 10 2 27.76
    1 -10 -2 24.91
    1 -10 -2 26.25
    0 -10 -2 4.64
    0 10 2 1.15
    0 -10 -2 0.94
    0 10 2 -1.09
    1 10 2 81.06
    1 10 2 83.15
    -1 -10 -2 87.84
    -1 -10 -2 93.18
    2 10 2 4.07
    2 10 2 6.24
    -2 -10 -2 1.28
    -4 11 2 -1.39
    -4 11 2 1.16
    3 -11 -2 -0.35
    -3 11 2 1.09
    2 -11 -2 4.34
    -2 11 2 1.44
    -1 11 2 0.6
    -1 11 2 -0.75
    1 -11 -2 2.8
    0 11 2 31.91
    0 -11 -2 26.59
    0 -11 -2 33.57
    -1 -11 -2 3.35
    1 11 2 -0.36
    3 -12 -2 0.51
    -3 12 2 0.81
    -2 12 2 1.32
    2 -12 -2 0.37
    -1 12 2 -1.67
    1 -12 -2 0.95
    -1 12 2 -0.47
    -1 13 -3 -0.03
    -2 13 -3 10.48
    -1 -12 3 1.98
    1 12 -3 1.51
    0 -12 3 -0.36
    0 12 -3 -1.36
    0 12 -3 -2.21
    -1 12 -3 1.56
    1 -12 3 2.91
    1 -12 3 -0.8
    2 -12 3 17.36
    -2 12 -3 8.82
    2 -12 3 10.26
    -2 12 -3 14.7
    -3 12 -3 5.12
    3 -12 3 8.06
    -3 12 -3 2.98
    2 11 -3 10.95
    -2 -11 3 12.89
    -2 -11 3 19.64
    1 11 -3 57.75
    -1 -11 3 55.26
    1 11 -3 51.92
    0 11 -3 29.74
    0 -11 3 26.07
    0 -11 3 26.04
    0 11 -3 27.62
    -1 11 -3 27.73
    -1 11 -3 9.1
    1 -11 3 19.94
    1 -11 3 32.91
    -2 11 -3 3.03
    -2 11 -3 1.35
    2 -11 3 1.15
    -2 11 -3 -6.75
    2 -11 3 7.03
    -3 11 -3 18.86
    3 -11 3 26.05
    -3 11 -3 20.99
    4 -11 3 -0.32
    -4 11 -3 -1.97
    -3 -10 3 5.38
    3 10 -3 6.66
    -3 -10 3 9.12
    -2 -10 3 25.04
    2 10 -3 25.38
    -2 -10 3 32.31
    -1 -10 3 0.78
    1 10 -3 4.28
    1 10 -3 0.36
    -1 -10 3 1.73
    0 10 -3 54.03
    0 -10 3 56.51
    0 10 -3 49.87
    0 -10 3 51.17
    1 -10 3 15.73
    1 -10 3 10.19
    -1 10 -3 11.22
    2 -10 3 4.27
    -2 10 -3 10.44
    -2 10 -3 3.55
    2 -10 3 3.28
    -2 10 -3 1.76
    -3 10 -3 107.04
    3 -10 3 93.75
    -3 10 -3 126.81
    -3 10 -3 97.04
    3 -10 3 103.68
    -4 10 -3 5.59
    -4 10 -3 24.63
    4 -10 3 13.81
    -5 10 -3 1.14
    -5 10 -3 0.05
    3 9 -3 20.04
    -3 -9 3 24.5
    -3 -9 3 19.6
    3 9 -3 18.97
    2 9 -3 13.97
    2 9 -3 17.87
    -2 -9 3 20.47
    -2 -9 3 19.38
    1 9 -3 14.09
    1 9 -3 18.68
    -1 -9 3 21.07
    -1 -9 3 12.52
    0 -9 3 150.86
    0 9 -3 177.58
    0 9 -3 144.66
    0 9 -3 154.43
    0 -9 3 154.4
    0 -9 3 150.05
    -1 9 -3 19.98
    1 -9 3 18.74
    1 -9 3 18.58
    1 -9 3 14.98
    -1 9 -3 11.55
    -2 9 -3 26.14
    -2 9 -3 8.85
    2 -9 3 19.11
    2 -9 3 14.53
    3 -9 3 68.2
    -3 9 -3 74.39
    3 -9 3 72.08
    3 -9 3 69.33
    3 -9 3 70.17
    -3 9 -3 76.32
    -4 9 -3 8.78
    4 -9 3 12.34
    4 -9 3 8.67
    -4 9 -3 -0.86
    -4 9 -3 4.34
    -5 9 -3 0.11
    5 -9 3 4.14
    -5 9 -3 7.95
    4 8 -3 6.59
    4 8 -3 13.84
    -4 -8 3 12.72
    -3 -8 3 10.63
    3 8 -3 13.6
    -3 -8 3 12.28
    3 8 -3 9.16
    -2 -8 3 2.33
    -2 -8 3 -0.58
    2 8 -3 1.09
    2 8 -3 -0.46
    -1 -8 3 27.6
    1 8 -3 18.45
    -1 -8 3 15.29
    -1 -8 3 -4.92
    1 8 -3 19.16
    -1 -8 3 14.32
    0 -8 3 -0.74
    0 8 -3 1.35
    0 -8 3 16.71
    0 -8 3 9.29
    0 8 -3 7.42
    0 -8 3 6.42
    0 -8 3 14.03
    0 8 -3 7.16
    0 -8 3 16.09
    -1 8 -3 2.92
    -1 8 -3 5.68
    1 -8 3 -3.39
    1 -8 3 1.79
    1 -8 3 -3.28
    -1 8 -3 -24.93
    1 -8 3 -3.5
    2 -8 3 17.36
    2 -8 3 1.59
    2 -8 3 20.65
    -2 8 -3 1.29
    2 -8 3 15.53
    -2 8 -3 6.8
    2 -8 3 17.16
    -2 8 -3 15.54
    2 -8 3 16.24
    2 -8 3 11.79
    3 -8 3 1.8
    -3 8 -3 2.19
    3 -8 3 0.74
    3 -8 3 0.1
    3 -8 3 0.6
    -3 8 -3 -0.07
    -4 8 -3 6.13
    -4 8 -3 -9.8
    4 -8 3 4.87
    -4 8 -3 5.59
    4 -8 3 5.64
    -5 8 -3 -6.65
    -5 8 -3 2.42
    5 -8 3 6.09
    5 7 -3 8.35
    -4 -7 3 29.96
    4 7 -3 22.33
    4 7 -3 29.45
    3 7 -3 81.97
    -3 -7 3 81.65
    3 7 -3 84.82
    -3 -7 3 86.02
    -3 -7 3 71.39
    -2 -7 3 0.09
    -2 -7 3 7.36
    -2 -7 3 8.77
    2 7 -3 6.51
    2 7 -3 -4.78
    -2 -7 3 -1.84
    2 7 -3 0.48
    1 7 -3 4.89
    1 7 -3 9.41
    -1 -7 3 17.82
    -1 -7 3 10.16
    -1 -7 3 13.06
    -1 -7 3 10.94
    -1 -7 3 -12.65
    0 7 -3 37.5
    0 -7 3 5.62
    0 7 -3 20.88
    0 -7 3 -2.62
    -1 7 -3 96.54
    1 -7 3 59.57
    -1 7 -3 64.96
    1 -7 3 -26.3
    -1 7 -3 78.77
    -2 7 -3 -10.11
    2 -7 3 -3.09
    -2 7 -3 -1.88
    2 -7 3 9.65
    -2 7 -3 -8.21
    2 -7 3 -1.23
    -3 7 -3 22.24
    -3 7 -3 23.36
    3 -7 3 16.36
    3 -7 3 27.63
    3 -7 3 25.99
    -3 7 -3 8.25
    3 -7 3 10.65
    3 -7 3 20.56
    3 -7 3 16.43
    4 -7 3 54.77
    4 -7 3 47.13
    4 -7 3 25.22
    -4 7 -3 40.05
    -4 7 -3 47.48
    -5 7 -3 6.69
    5 -7 3 18.4
    5 -7 3 19.44
    -6 7 -3 -1.1
    -5 -6 3 7.63
    -5 -6 3 7.11
    5 6 -3 14.85
    -4 -6 3 11.7
    4 6 -3 13.28
    -4 -6 3 5.29
    4 6 -3 8.03
    -3 -6 3 339.98
    -3 -6 3 307.33
    3 6 -3 350.56
    -2 -6 3 51.8
    -2 -6 3 47.25
    -2 -6 3 -1.25
    2 6 -3 48.8
    2 6 -3 82.86
    -2 -6 3 28
    -1 -6 3 11.58
    1 6 -3 9.81
    -1 -6 3 -0.52
    1 6 -3 8.58
    -1 -6 3 3.43
    0 -6 3 34.81
    0 -6 3 24.58
    0 -6 3 3.64
    0 6 -3 42.16
    0 6 -3 42.72
    1 -6 3 1111.8
    1 -6 3 1159.56
    -1 6 -3 1176.52
    -1 6 -3 1201.99
    1 -6 3 1109.55
    -2 6 -3 22.62
    2 -6 3 37.88
    2 -6 3 44.27
    -2 6 -3 34.92
    -2 6 -3 34.73
    2 -6 3 47.73
    3 -6 3 34.48
    3 -6 3 39.16
    3 -6 3 36.15
    3 -6 3 36.56
    -3 6 -3 46.78
    3 -6 3 38.33
    -3 6 -3 32.96
    3 -6 3 44.1
    -3 6 -3 60.28
    4 -6 3 -3.67
    4 -6 3 0.57
    4 -6 3 -1.97
    -4 6 -3 3.22
    -4 6 -3 1.53
    4 -6 3 -3.36
    -5 6 -3 -1.73
    5 -6 3 1.3
    5 -6 3 -4.44
    6 -6 3 30.31
    -6 6 -3 21.95
    -6 6 -3 15.63
    -5 -5 3 104.61
    -5 -5 3 101.79
    5 5 -3 92.04
    5 5 -3 99.75
    -4 -5 3 3.84
    4 5 -3 7.3
    4 5 -3 4.72
    -4 -5 3 -0.16
    4 5 -3 9.41
    3 5 -3 -8.67
    -3 -5 3 15.09
    -3 -5 3 14.16
    -3 -5 3 12.23
    -3 -5 3 20.61
    3 5 -3 10.88
    -2 -5 3 11.33
    2 5 -3 16.13
    -2 -5 3 -10.34
    1 5 -3 399.95
    1 5 -3 405.98
    -1 -5 3 408.98
    -1 -5 3 428.57
    0 5 -3 147.97
    0 -5 3 128.49
    0 -5 3 143.48
    0 -5 3 150.17
    0 5 -3 234.64
    1 -5 3 542.67
    -1 5 -3 578.94
    1 -5 3 592.96
    1 -5 3 538.36
    -1 5 -3 586.91
    -1 5 -3 603.07
    1 -5 3 607.89
    2 -5 3 78.48
    2 -5 3 86.9
    -2 5 -3 69.08
    2 -5 3 79.18
    -2 5 -3 66.33
    -2 5 -3 72.19
    3 -5 3 166.78
    -3 5 -3 100.39
    3 -5 3 158.83
    3 -5 3 168.75
    -3 5 -3 147.15
    -3 5 -3 143.06
    4 -5 3 151.07
    4 -5 3 164.32
    4 -5 3 173.48
    4 -5 3 153.8
    -5 5 -3 73.22
    5 -5 3 87.02
    5 -5 3 90.11
    -6 5 -3 0.48
    -6 5 -3 1.9
    6 -5 3 2.95
    -6 -4 3 -1.35
    5 4 -3 4.85
    -5 -4 3 9.47
    5 4 -3 11.03
    -5 -4 3 3.22
    4 4 -3 2.61
    -4 -4 3 2.92
    -4 -4 3 0.08
    4 4 -3 5.11
    3 4 -3 41.37
    3 4 -3 16.98
    -3 -4 3 5.82
    -2 -4 3 19.28
    -2 -4 3 1.82
    -2 -4 3 -1.83
    2 4 -3 25.21
    -2 -4 3 21.78
    2 4 -3 25.55
    -1 -4 3 37.06
    1 4 -3 14.74
    -1 -4 3 37.49
    1 4 -3 33.57
    -1 -4 3 4.2
    0 -4 3 646.66
    0 4 -3 685.63
    0 4 -3 665.09
    0 -4 3 715.28
    0 -4 3 635.99
    1 -4 3 117.87
    1 -4 3 147.09
    -1 4 -3 100
    1 -4 3 116.82
    -1 4 -3 134.03
    1 -4 3 138.71
    2 -4 3 15.97
    -2 4 -3 20.78
    2 -4 3 19.35
    2 -4 3 19.05
    -2 4 -3 15.93
    -2 4 -3 51.84
    3 -4 3 74.99
    -3 4 -3 95.51
    3 -4 3 82.48
    3 -4 3 66.48
    -3 4 -3 67.66
    -3 4 -3 64.82
    -4 4 -3 58.85
    -4 4 -3 64.55
    4 -4 3 61.11
    4 -4 3 64.19
    4 -4 3 55.22
    4 -4 3 67.54
    4 -4 3 63.98
    4 -4 3 56.7
    5 -4 3 83.71
    5 -4 3 82.76
    -5 4 -3 81.43
    -6 4 -3 10.16
    -6 4 -3 24.72
    6 -4 3 12.87
    -6 -3 3 9.43
    6 3 -3 7.56
    6 3 -3 6.6
    -5 -3 3 8.84
    -5 -3 3 5.23
    5 3 -3 5.43
    5 3 -3 5.5
    -4 -3 3 0.91
    4 3 -3 4.49
    4 3 -3 2.82
    -4 -3 3 1.81
    3 3 -3 120.61
    3 3 -3 155.3
    -3 -3 3 33.77
    -2 -3 3 154.71
    -2 -3 3 131.92
    2 3 -3 154.41
    -2 -3 3 164.42
    2 3 -3 151.44
    1 3 -3 94.9
    -1 -3 3 98.37
    1 3 -3 95.94
    0 -3 3 9.41
    0 -3 3 4.69
    0 3 -3 6.41
    0 -3 3 1.6
    0 3 -3 7.35
    1 -3 3 64
    1 -3 3 82.23
    -1 3 -3 61.44
    -1 3 -3 64.05
    1 -3 3 54.01
    1 -3 3 65.51
    2 -3 3 466.96
    2 -3 3 455.7
    -2 3 -3 442.3
    2 -3 3 437.83
    -2 3 -3 449.19
    -2 3 -3 448.9
    2 -3 3 445.31
    -3 3 -3 61.42
    3 -3 3 107.89
    3 -3 3 41.54
    3 -3 3 51.43
    4 -3 3 15.32
    4 -3 3 19.6
    4 -3 3 3.87
    -4 3 -3 11.33
    -4 3 -3 28.89
    4 -3 3 17.94
    4 -3 3 9.79
    4 -3 3 13.03
    5 -3 3 30.88
    5 -3 3 6.45
    -5 3 -3 26.23
    5 -3 3 18.46
    -5 3 -3 24.75
    -6 3 -3 134.69
    6 -3 3 135.95
    -6 -2 3 19.58
    6 2 -3 20.95
    -5 -2 3 150.2
    5 2 -3 143.41
    -5 -2 3 146.39
    5 2 -3 146.01
    -5 -2 3 149.23
    -4 -2 3 2.14
    4 2 -3 10.82
    -4 -2 3 -1.94
    -4 -2 3 7.07
    -4 -2 3 6.13
    4 2 -3 -3.06
    3 2 -3 -2.16
    -3 -2 3 3.2
    -3 -2 3 3.85
    3 2 -3 -2.81
    -3 -2 3 14.07
    -2 -2 3 54.01
    2 2 -3 53.66
    -2 -2 3 37.32
    -2 -2 3 6.16
    2 2 -3 49.57
    -2 -2 3 29.09
    -1 -2 3 120.62
    1 2 -3 139.82
    -1 -2 3 139.56
    1 2 -3 160.43
    -1 -2 3 105.75
    0 -2 3 520.07
    0 -2 3 513.95
    0 2 -3 522.22
    0 -2 3 502.99
    0 2 -3 473
    0 -2 3 505.78
    -1 2 -3 7.8
    -1 2 -3 6.25
    1 -2 3 5.29
    1 -2 3 6.72
    1 -2 3 5.06
    2 -2 3 366.63
    2 -2 3 360.59
    2 -2 3 373.5
    -2 2 -3 370.2
    2 -2 3 371.03
    -2 2 -3 361.87
    -3 2 -3 39.64
    3 -2 3 12.77
    3 -2 3 19.15
    3 -2 3 18.58
    4 -2 3 0.83
    4 -2 3 6.48
    -4 2 -3 10.52
    4 -2 3 4.78
    4 -2 3 0.78
    4 -2 3 2.93
    4 -2 3 -7.47
    -4 2 -3 -0.3
    4 -2 3 3.6
    5 -2 3 18.78
    -5 2 -3 17.32
    5 -2 3 -0.39
    5 -2 3 21.88
    5 -2 3 20.01
    -6 2 -3 62.09
    6 -2 3 61.22
    6 1 -3 42.5
    -6 -1 3 39.69
    5 1 -3 30.51
    -5 -1 3 43.37
    5 1 -3 38.2
    -5 -1 3 41.03
    -4 -1 3 87.68
    -4 -1 3 35.53
    -4 -1 3 90.05
    -4 -1 3 91.47
    4 1 -3 96.29
    3 1 -3 176.49
    -3 -1 3 156.66
    3 1 -3 172.11
    -3 -1 3 169.98
    2 1 -3 814.19
    2 1 -3 873.39
    -2 -1 3 807.12
    -2 -1 3 769.9
    -2 -1 3 823.28
    -2 -1 3 844.39
    -1 -1 3 140.78
    1 1 -3 155.09
    1 1 -3 157.96
    -1 -1 3 170.65
    -1 -1 3 154.72
    0 -1 3 1.21
    0 -1 3 1.61
    0 -1 3 6.54
    0 -1 3 0.25
    0 -1 3 0.42
    0 -1 3 5.24
    1 -1 3 0.34
    1 -1 3 3.28
    1 -1 3 0.19
    -1 1 -3 2.07
    1 -1 3 2.05
    -1 1 -3 -2.14
    2 -1 3 458.75
    2 -1 3 512.77
    2 -1 3 449.46
    2 -1 3 460.73
    -2 1 -3 482.81
    3 -1 3 19.41
    3 -1 3 10.17
    3 -1 3 14.78
    -3 1 -3 16.61
    -3 1 -3 21.89
    4 -1 3 22.06
    4 -1 3 0.35
    -4 1 -3 32.94
    4 -1 3 16.21
    4 -1 3 20.34
    4 -1 3 20.12
    4 -1 3 35.63
    4 -1 3 20.89
    4 -1 3 18.1
    5 -1 3 38.22
    5 -1 3 36.09
    5 -1 3 25.82
    -5 1 -3 22.55
    6 -1 3 -5.2
    6 -1 3 0.43
    -6 1 -3 0.49
    -6 1 -3 -0.32
    6 0 -3 5.03
    -6 0 3 2.79
    6 0 -3 3.68
    -6 0 3 8.21
    5 0 -3 1.5
    -5 0 3 5.2
    -5 0 3 4.01
    5 0 -3 10.45
    5 0 -3 12.99
    -4 0 3 18.37
    -4 0 3 10.6
    -4 0 3 -6.07
    4 0 -3 -0.49
    4 0 -3 18.2
    -4 0 3 -7.72
    3 0 -3 59.16
    3 0 -3 64.02
    -3 0 3 52.59
    -3 0 3 45.93
    -3 0 3 64.04
    -2 0 3 55.35
    -2 0 3 53.85
    2 0 -3 72.39
    -2 0 3 58.32
    2 0 -3 53.14
    -2 0 3 59.65
    -1 0 3 67.13
    -1 0 3 71.36
    -1 0 3 66.89
    0 0 3 201.42
    0 0 3 164.22
    0 0 3 194.09
    0 0 3 180.26
    1 0 3 8.34
    1 0 3 12.25
    -1 0 -3 7.17
    1 0 3 6.59
    1 0 3 10.39
    -1 0 -3 8.88
    -2 0 -3 444.1
    2 0 3 433.18
    2 0 3 459.81
    -2 0 -3 435.79
    2 0 3 439.1
    3 0 3 46.07
    3 0 3 45.66
    3 0 3 59.34
    -3 0 -3 84.4
    -3 0 -3 58.1
    4 0 3 8.35
    4 0 3 11.42
    4 0 3 8.33
    4 0 3 18.98
    -4 0 -3 17.64
    4 0 3 16.2
    5 0 3 36.84
    -5 0 -3 31.27
    5 0 3 35.55
    -6 0 -3 14.17
    6 0 3 15.35
    6 0 3 15.75
    -6 0 -3 12.08
    -6 1 3 -0.44
    6 -1 -3 3.59
    6 -1 -3 3.24
    -6 1 3 3.61
    -5 1 3 24.08
    5 -1 -3 22.71
    -5 1 3 21.28
    5 -1 -3 17.06
    -4 1 3 -11.28
    -4 1 3 -3.26
    4 -1 -3 22.71
    -3 1 3 3.98
    -3 1 3 6.61
    -3 1 3 10.7
    3 -1 -3 10.72
    3 -1 -3 2.82
    2 -1 -3 65.76
    -2 1 3 52.61
    -2 1 3 43.6
    -2 1 3 49.71
    -2 1 3 48.89
    2 -1 -3 46.95
    1 -1 -3 306.5
    -1 1 3 285.81
    -1 1 3 324.49
    1 -1 -3 309.22
    -1 1 3 316.46
    0 -1 -3 210.54
    0 -1 -3 199.47
    0 1 3 262.75
    0 1 3 219.31
    0 1 3 190.47
    0 1 3 204.31
    -1 -1 -3 42.93
    -1 -1 -3 43.37
    1 1 3 47.23
    1 1 3 56.13
    1 1 3 38.01
    1 1 3 38.25
    -2 -1 -3 90.57
    -2 -1 -3 100.21
    2 1 3 99.47
    2 1 3 100.22
    2 1 3 89.21
    3 1 3 78.93
    -3 -1 -3 60.4
    -3 -1 -3 78.79
    3 1 3 83.35
    3 1 3 46.49
    4 1 3 51.55
    4 1 3 77.02
    -4 -1 -3 47.18
    4 1 3 52.13
    4 1 3 47.65
    -5 -1 -3 2.27
    -5 -1 -3 3.52
    5 1 3 0.3
    5 1 3 -0.37
    6 1 3 37.93
    -6 2 3 3.75
    6 -2 -3 4.02
    -6 2 3 7.51
    6 -2 -3 4.87
    -5 2 3 68.19
    5 -2 -3 68.78
    -5 2 3 65.09
    5 -2 -3 70.09
    -4 2 3 84.23
    -4 2 3 27.24
    -4 2 3 24.53
    4 -2 -3 74.03
    -4 2 3 73.36
    -3 2 3 274.05
    -3 2 3 238.88
    3 -2 -3 229.68
    -3 2 3 250.47
    3 -2 -3 278.15
    3 -2 -3 270.07
    -3 2 3 245.48
    -2 2 3 0.28
    -2 2 3 0.19
    -2 2 3 -6.39
    2 -2 -3 -0.55
    2 -2 -3 0.32
    -2 2 3 -0.88
    2 -2 -3 2.43
    1 -2 -3 146.94
    -1 2 3 151.35
    -1 2 3 149.44
    1 -2 -3 130.89
    0 2 3 2.54
    0 -2 -3 3.3
    0 2 3 7.5
    0 -2 -3 1.62
    0 2 3 1.18
    1 2 3 651.9
    1 2 3 598.05
    1 2 3 612.25
    1 2 3 569.22
    -1 -2 -3 587.27
    -1 -2 -3 617.12
    2 2 3 318.88
    2 2 3 300.78
    -2 -2 -3 292.35
    -2 -2 -3 297.9
    2 2 3 327.28
    3 2 3 57.72
    3 2 3 52.6
    3 2 3 66.3
    3 2 3 55.14
    3 2 3 56.5
    -3 -2 -3 54.37
    3 2 3 49.68
    -3 -2 -3 111.91
    4 2 3 71.7
    4 2 3 71.79
    4 2 3 68.52
    -4 -2 -3 69.27
    5 2 3 9
    -5 -2 -3 15.59
    -5 -2 -3 16.04
    5 2 3 20.81
    -6 3 3 88.2
    -6 3 3 83.56
    6 -3 -3 87.84
    6 -3 -3 81.12
    -5 3 3 20.15
    -5 3 3 11.63
    5 -3 -3 8.61
    5 -3 -3 4.03
    -5 3 3 15.72
    -4 3 3 192.69
    -4 3 3 196.68
    4 -3 -3 196.91
    -4 3 3 192
    -4 3 3 175.97
    4 -3 -3 194.04
    4 -3 -3 196.69
    4 -3 -3 147.45
    3 -3 -3 401.26
    -3 3 3 339.46
    -3 3 3 415.97
    -3 3 3 316.55
    3 -3 -3 384.32
    3 -3 -3 364.36
    2 -3 -3 26.29
    2 -3 -3 27.16
    -2 3 3 18.36
    -2 3 3 37.8
    2 -3 -3 19.62
    -2 3 3 14.43
    -1 3 3 84.21
    -1 3 3 92.31
    -1 3 3 99.41
    1 -3 -3 90.4
    1 -3 -3 91.08
    -1 3 3 98.26
    0 -3 -3 0.44
    0 3 3 -2.06
    0 3 3 3.28
    0 3 3 -0.6
    0 3 3 1.78
    0 -3 -3 2.81
    -1 -3 -3 140.79
    1 3 3 159.2
    1 3 3 155.98
    1 3 3 160.4
    1 3 3 159.07
    2 3 3 110.41
    2 3 3 94.14
    -2 -3 -3 111.4
    2 3 3 122.57
    2 3 3 125.66
    3 3 3 139.62
    3 3 3 132.03
    3 3 3 144.34
    3 3 3 140.31
    3 3 3 137.95
    3 3 3 133.92
    -3 -3 -3 153.01
    4 3 3 32.3
    4 3 3 44.53
    4 3 3 43.3
    4 3 3 34.76
    -4 -3 -3 32.63
    5 3 3 15.99
    -5 -3 -3 16.67
    -6 4 3 56.07
    6 -4 -3 53.17
    6 -4 -3 60.42
    -5 4 3 283.43
    -5 4 3 290.14
    5 -4 -3 291.01
    -5 4 3 293.82
    4 -4 -3 -6.29
    -4 4 3 1.84
    4 -4 -3 4.27
    -4 4 3 -1.94
    4 -4 -3 4.37
    -4 4 3 0.91
    4 -4 -3 12.33
    -4 4 3 9.47
    -4 4 3 5.87
    3 -4 -3 152.27
    3 -4 -3 147.98
    3 -4 -3 152.99
    -3 4 3 183.13
    -3 4 3 90.07
    -3 4 3 149.66
    2 -4 -3 79.94
    -2 4 3 133.75
    2 -4 -3 74.09
    -2 4 3 56.03
    -2 4 3 74.59
    2 -4 -3 78.46
    1 -4 -3 148.7
    -1 4 3 141.01
    1 -4 -3 141.51
    1 -4 -3 141.89
    -1 4 3 176.87
    -1 4 3 137.34
    -1 4 3 131.8
    0 4 3 80.01
    0 -4 -3 73.63
    0 4 3 83.91
    0 4 3 53.63
    0 -4 -3 67.61
    1 4 3 -0.84
    -1 -4 -3 9.53
    -1 -4 -3 17.55
    1 4 3 -0.68
    1 4 3 13.77
    2 4 3 4.06
    -2 -4 -3 1.41
    2 4 3 0.7
    -2 -4 -3 -3.57
    2 4 3 -4.34
    3 4 3 90.12
    3 4 3 88.63
    -3 -4 -3 88.47
    3 4 3 92.02
    3 4 3 98.72
    3 4 3 84.83
    -4 -4 -3 13.54
    4 4 3 6.83
    4 4 3 12.36
    -5 -4 -3 42.35
    5 4 3 42.12
    -6 5 3 15.99
    -6 5 3 14.59
    6 -5 -3 10.76
    5 -5 -3 116.08
    5 -5 -3 106.74
    -5 5 3 102.55
    -5 5 3 105.13
    -5 5 3 96.88
    -4 5 3 20.3
    -4 5 3 107.33
    -4 5 3 109.2
    4 -5 -3 85.28
    4 -5 -3 111.18
    4 -5 -3 104.59
    -4 5 3 104.51
    -3 5 3 -7.71
    3 -5 -3 -7.1
    3 -5 -3 13.27
    -3 5 3 -0.24
    -3 5 3 -6.42
    3 -5 -3 0.1
    -2 5 3 1.02
    2 -5 -3 -0.15
    -2 5 3 -6.08
    -2 5 3 -12.18
    2 -5 -3 8.58
    2 -5 -3 0.36
    -1 5 3 35.34
    1 -5 -3 103.24
    -1 5 3 109.08
    -1 5 3 70.56
    1 -5 -3 107.85
    1 -5 -3 117.65
    -1 5 3 80.71
    0 -5 -3 330.5
    0 5 3 317.49
    0 -5 -3 311.19
    0 5 3 322.1
    0 5 3 261.04
    1 5 3 28.98
    1 5 3 20.32
    1 5 3 60.88
    -1 -5 -3 53.9
    -1 -5 -3 58.61
    2 5 3 47.12
    2 5 3 147.23
    -2 -5 -3 161.03
    2 5 3 161.72
    2 5 3 155.2
    -2 -5 -3 160.02
    2 5 3 162.75
    -3 -5 -3 26.78
    3 5 3 27.13
    3 5 3 30.68
    3 5 3 27.37
    -4 -5 -3 1.81
    4 5 3 3.82
    4 5 3 6.18
    -4 -5 -3 9.68
    -6 6 3 39.52
    6 -6 -3 43.87
    -6 6 3 42.27
    -5 6 3 8.87
    -5 6 3 7.89
    5 -6 -3 1.31
    -5 6 3 10.82
    5 -6 -3 9.98
    -4 6 3 15.81
    -4 6 3 16.77
    -4 6 3 15.98
    4 -6 -3 14.51
    4 -6 -3 17.56
    -4 6 3 4.44
    -3 6 3 5.61
    3 -6 -3 -7.15
    -3 6 3 3.53
    3 -6 -3 0.29
    -3 6 3 0.31
    -3 6 3 0.28
    -3 6 3 0.84
    -2 6 3 251.93
    2 -6 -3 266.5
    2 -6 -3 229.09
    -1 6 3 -4.26
    1 -6 -3 8.47
    1 -6 -3 18.28
    -1 6 3 15.37
    1 -6 -3 15.16
    0 -6 -3 272.69
    0 -6 -3 270.45
    0 -6 -3 264.12
    1 6 3 1.86
    1 6 3 19.94
    1 6 3 3.69
    1 6 3 3.68
    -1 -6 -3 10.69
    1 6 3 4.7
    1 6 3 -8.26
    1 6 3 0.86
    -1 -6 -3 3.19
    2 6 3 10.4
    2 6 3 12.62
    2 6 3 4.83
    2 6 3 3.68
    -2 -6 -3 6.82
    3 6 3 1.6
    3 6 3 -0.04
    -3 -6 -3 -1.6
    -3 -6 -3 -0.57
    -4 -6 -3 3.85
    4 6 3 -1.22
    4 6 3 1.02
    -4 -6 -3 -0.22
    -6 7 3 2.29
    6 -7 -3 8.7
    -6 7 3 7.34
    -5 7 3 9.45
    5 -7 -3 13.6
    -5 7 3 5.29
    -5 7 3 4.87
    5 -7 -3 10.77
    4 -7 -3 7.35
    4 -7 -3 12.24
    -4 7 3 7.5
    -4 7 3 13.62
    -4 7 3 8.91
    -3 7 3 20.99
    -3 7 3 120.17
    3 -7 -3 106.12
    -3 7 3 120.94
    -3 7 3 106.07
    3 -7 -3 126.99
    -2 7 3 -0.88
    -2 7 3 9.25
    2 -7 -3 -1
    -2 7 3 12.31
    -2 7 3 -11.62
    2 -7 -3 6.84
    -2 7 3 11.91
    2 -7 -3 15.05
    -2 7 3 7.16
    -1 7 3 49.7
    -1 7 3 54.78
    1 -7 -3 84.07
    1 -7 -3 61.51
    1 -7 -3 44.28
    -1 7 3 5
    0 7 3 -7.04
    0 7 3 43.45
    0 7 3 39.32
    0 -7 -3 35.83
    0 -7 -3 45.57
    0 7 3 33.24
    0 -7 -3 53.53
    0 -7 -3 53.04
    0 7 3 46.6
    1 7 3 8.5
    1 7 3 4.65
    1 7 3 19.03
    -1 -7 -3 4.89
    2 7 3 71.21
    -2 -7 -3 77.2
    2 7 3 88.82
    2 7 3 76.04
    2 7 3 67.99
    3 7 3 2.61
    -3 -7 -3 4.77
    3 7 3 -3.15
    -3 -7 -3 -4.43
    -6 8 3 -1.33
    6 -8 -3 1.38
    5 -8 -3 5.82
    -5 8 3 9
    -4 8 3 -3.94
    4 -8 -3 -0.79
    -4 8 3 2.24
    4 -8 -3 -0.15
    -4 8 3 -1.14
    -3 8 3 1.83
    3 -8 -3 3.04
    -3 8 3 3.59
    -3 8 3 2.72
    3 -8 -3 12.28
    -3 8 3 -0.86
    -2 8 3 -0.13
    -2 8 3 0.95
    2 -8 -3 1.17
    2 -8 -3 0.63
    -1 8 3 33.92
    1 -8 -3 26.7
    1 -8 -3 19.16
    -1 8 3 20.76
    0 -8 -3 -2.73
    0 8 3 -2.91
    0 8 3 5.33
    0 -8 -3 -0.25
    0 8 3 1.21
    1 8 3 0.3
    -1 -8 -3 1.16
    1 8 3 1.28
    -2 -8 -3 2.15
    2 8 3 -1.32
    2 8 3 1.76
    -2 -8 -3 -5.32
    3 8 3 5.98
    -3 -8 -3 9.69
    5 -9 -3 19.77
    -5 9 3 13.5
    -4 9 3 37.48
    -4 9 3 36.87
    4 -9 -3 29.77
    -4 9 3 34.21
    -3 9 3 13.59
    -3 9 3 8.38
    3 -9 -3 13.19
    -3 9 3 8.59
    3 -9 -3 11.21
    2 -9 -3 -0.24
    2 -9 -3 5.35
    -2 9 3 4.48
    -2 9 3 0.59
    -1 9 3 1.36
    -1 9 3 -0.76
    1 -9 -3 2.6
    1 -9 -3 2.8
    0 9 3 14.31
    0 -9 -3 11.89
    0 9 3 14.42
    0 -9 -3 15.49
    -1 -9 -3 15.88
    -1 -9 -3 16.32
    1 9 3 12.23
    1 9 3 8.75
    -2 -9 -3 11.52
    -2 -9 -3 17.52
    2 9 3 11.32
    2 9 3 11.21
    -5 10 3 1.77
    -4 10 3 3.83
    -4 10 3 9.09
    -3 10 3 2.66
    3 -10 -3 -1.14
    -3 10 3 2.1
    2 -10 -3 5.06
    2 -10 -3 1.89
    -2 10 3 5.5
    -2 10 3 2.3
    -1 10 3 3.68
    1 -10 -3 13.48
    -1 10 3 11.95
    0 10 3 20.18
    0 -10 -3 21.2
    0 -10 -3 12.81
    1 10 3 17.58
    -1 -10 -3 17.16
    -1 -10 -3 13.27
    1 10 3 12.57
    -4 11 3 27.85
    -3 11 3 14.19
    3 -11 -3 16.73
    -2 11 3 -1.55
    2 -11 -3 0.45
    -2 11 3 -0.33
    1 -11 -3 37.63
    -1 11 3 28.51
    -1 11 3 40.61
    0 -11 -3 15.32
    0 11 3 14.03
    0 -11 -3 16.22
    -2 12 3 -2.66
    2 -12 -3 -0.78
    1 -12 -3 15.4
    -1 13 -4 0.58
    -1 -12 4 4.4
    1 12 -4 4.31
    1 12 -4 0.5
    0 12 -4 5.22
    0 -12 4 13.41
    0 12 -4 9.89
    1 -12 4 7.76
    -1 12 -4 0.58
    -1 12 -4 3.39
    1 -12 4 3.69
    2 -12 4 9.79
    -2 12 -4 4.23
    -2 12 -4 9.83
    2 -12 4 4.28
    3 -12 4 6.69
    -3 12 -4 4.72
    -2 -11 4 4.72
    -2 -11 4 7.46
    2 11 -4 4.81
    -1 -11 4 1.18
    1 11 -4 -1.65
    -1 -11 4 -2.38
    1 11 -4 -0.43
    0 11 -4 0.27
    0 11 -4 1.23
    0 -11 4 0.29
    -1 11 -4 3.81
    -1 11 -4 2.91
    1 -11 4 -0.61
    -1 11 -4 0.81
    1 -11 4 4.75
    2 -11 4 -0.86
    -2 11 -4 -1.41
    -2 11 -4 2.84
    2 -11 4 -0.29
    -2 11 -4 0.65
    -3 11 -4 -0.29
    3 -11 4 1.56
    3 -11 4 6.64
    -4 11 -4 -1.52
    4 -11 4 7.55
    -4 11 -4 7.92
    3 10 -4 6.16
    -3 -10 4 14.01
    2 10 -4 45.01
    -2 -10 4 50.59
    2 10 -4 48.65
    -2 -10 4 48.48
    1 10 -4 21.02
    1 10 -4 16.44
    -1 -10 4 16.08
    -1 -10 4 22.06
    0 -10 4 4.1
    0 -10 4 2.99
    0 -10 4 -3.47
    0 10 -4 6.59
    0 -10 4 4.95
    0 10 -4 7.05
    -1 10 -4 62.08
    1 -10 4 51.75
    -1 10 -4 58.05
    1 -10 4 60.11
    1 -10 4 60.62
    -2 10 -4 19.68
    2 -10 4 12.2
    2 -10 4 22.38
    -2 10 -4 20.4
    -2 10 -4 6.61
    3 -10 4 5.32
    3 -10 4 1.78
    -3 10 -4 14.7
    3 -10 4 9.48
    -3 10 -4 8.82
    4 -10 4 1.1
    -4 10 -4 1.77
    -4 10 -4 1.21
    -5 10 -4 0.79
    -4 -9 4 -1.52
    -3 -9 4 23.73
    3 9 -4 11.6
    3 9 -4 14.25
    -3 -9 4 12.19
    -2 -9 4 99.94
    2 9 -4 94.54
    2 9 -4 103.96
    -2 -9 4 104.11
    1 9 -4 0.58
    -1 -9 4 2.07
    -1 -9 4 -1.3
    0 -9 4 3.89
    0 -9 4 0.64
    0 -9 4 -2.52
    0 -9 4 1.35
    0 9 -4 0.01
    0 9 -4 -3
    1 -9 4 13.91
    1 -9 4 25.55
    -1 9 -4 22.43
    -1 9 -4 9.74
    1 -9 4 18.92
    1 -9 4 15.95
    -2 9 -4 679.23
    -2 9 -4 689.01
    2 -9 4 688.2
    2 -9 4 694.17
    2 -9 4 693.75
    2 -9 4 698.5
    -3 9 -4 11.26
    3 -9 4 41.39
    -3 9 -4 28.48
    3 -9 4 17.63
    3 -9 4 22.16
    3 -9 4 19.15
    4 -9 4 6.75
    -4 9 -4 12.25
    -4 9 -4 18.25
    -4 9 -4 -0.45
    4 -9 4 14.5
    5 -9 4 1.43
    -5 9 -4 1.31
    -4 -8 4 2.9
    4 8 -4 3.62
    4 8 -4 1.91
    3 8 -4 2.91
    -3 -8 4 7.32
    3 8 -4 6.71
    -3 -8 4 2.91
    2 8 -4 3.35
    2 8 -4 0.99
    -2 -8 4 -0.9
    -2 -8 4 7.59
    -2 -8 4 5.85
    -1 -8 4 22.39
    -1 -8 4 24.19
    -1 -8 4 10.8
    1 8 -4 23.62
    -1 -8 4 -13.66
    0 -8 4 233.23
    0 -8 4 228.04
    0 8 -4 169.54
    0 -8 4 232.97
    0 8 -4 234.96
    0 -8 4 220.43
    0 8 -4 231.4
    0 8 -4 235.13
    -1 8 -4 42.06
    1 -8 4 51.45
    1 -8 4 59.42
    1 -8 4 54.96
    1 -8 4 40.47
    1 -8 4 60.53
    -1 8 -4 59.18
    1 -8 4 35.71
    2 -8 4 9.15
    2 -8 4 14.37
    2 -8 4 15.88
    -2 8 -4 2.29
    2 -8 4 0.12
    2 -8 4 20.47
    2 -8 4 9.01
    -2 8 -4 21.76
    -2 8 -4 13.71
    3 -8 4 3.09
    3 -8 4 2.06
    3 -8 4 -0.3
    -3 8 -4 -0.88
    -3 8 -4 3.24
    3 -8 4 -0.24
    4 -8 4 -5.34
    4 -8 4 1.44
    -4 8 -4 1.36
    -4 8 -4 0.38
    4 -8 4 3.03
    5 -8 4 89.42
    5 7 -4 10.4
    -5 -7 4 9.16
    4 7 -4 17.45
    -4 -7 4 18.91
    4 7 -4 25.16
    -4 -7 4 18.67
    -3 -7 4 24.76
    3 7 -4 22.16
    -3 -7 4 26.6
    3 7 -4 22.72
    -2 -7 4 4.96
    -2 -7 4 -14.83
    -2 -7 4 0.04
    -2 -7 4 -2.6
    -2 -7 4 -9.39
    2 7 -4 -3.94
    -2 -7 4 0.65
    -1 -7 4 6.49
    -1 -7 4 6.31
    -1 -7 4 6.34
    1 7 -4 -0.4
    -1 -7 4 5.11
    -1 -7 4 14.65
    1 7 -4 -0.25
    -1 -7 4 4.38
    0 7 -4 5.3
    0 -7 4 -0.87
    0 -7 4 -8.28
    0 7 -4 -5.14
    -1 7 -4 261.38
    1 -7 4 236.23
    -1 7 -4 248.25
    2 -7 4 23.7
    2 -7 4 41.08
    2 -7 4 45.11
    2 -7 4 24.65
    -2 7 -4 16.15
    2 -7 4 38.84
    2 -7 4 26.24
    2 -7 4 34.33
    -2 7 -4 40.5
    -2 7 -4 44.4
    3 -7 4 9.14
    3 -7 4 35.47
    3 -7 4 41.18
    -3 7 -4 9.71
    3 -7 4 22.89
    -3 7 -4 20.78
    3 -7 4 21.34
    3 -7 4 20.84
    -3 7 -4 11.82
    3 -7 4 19.37
    -3 7 -4 4.56
    -4 7 -4 -2.64
    4 -7 4 3.08
    -4 7 -4 -2.74
    4 -7 4 4.65
    4 -7 4 1.73
    -5 7 -4 -0.25
    5 -7 4 10.91
    -6 7 -4 8.77
    -5 -6 4 99.34
    -5 -6 4 96.35
    5 6 -4 97.61
    -4 -6 4 8.39
    4 6 -4 8.78
    -4 -6 4 8.33
    4 6 -4 6.02
    3 6 -4 16.36
    -3 -6 4 14.66
    -3 -6 4 17.1
    -3 -6 4 7.07
    -2 -6 4 100.04
    -2 -6 4 37.56
    -2 -6 4 89.6
    -2 -6 4 96.92
    -2 -6 4 105.46
    2 6 -4 100.92
    2 6 -4 97.07
    -2 -6 4 20.28
    1 6 -4 18.43
    -1 -6 4 1.93
    -1 -6 4 8.97
    -1 -6 4 30.38
    1 6 -4 2.65
    0 -6 4 91.24
    0 -6 4 31.54
    0 6 -4 82.74
    0 -6 4 83.14
    0 6 -4 95.61
    -1 6 -4 -13.01
    1 -6 4 -2.62
    1 -6 4 -2.45
    1 -6 4 -12.08
    -1 6 -4 0.37
    1 -6 4 -26.78
    -2 6 -4 21.3
    -2 6 -4 9.91
    2 -6 4 4.14
    2 -6 4 7.26
    2 -6 4 22.92
    -2 6 -4 8.95
    -3 6 -4 0.17
    3 -6 4 0.44
    3 -6 4 3.52
    3 -6 4 -19.35
    3 -6 4 3.05
    3 -6 4 2.82
    -3 6 -4 -9.7
    -3 6 -4 0.87
    3 -6 4 4.34
    -3 6 -4 21.63
    3 -6 4 4.48
    3 -6 4 -0.69
    4 -6 4 -1.7
    4 -6 4 0.28
    4 -6 4 3.54
    4 -6 4 1.92
    -5 6 -4 4.15
    5 -6 4 -0.05
    5 -6 4 3.1
    5 -6 4 -0.94
    5 -6 4 3.68
    -6 6 -4 7.09
    6 -6 4 11.24
    -6 6 -4 7.67
    5 5 -4 0.18
    -5 -5 4 1.04
    -5 -5 4 4.11
    5 5 -4 5.22
    -4 -5 4 303.3
    -4 -5 4 298.71
    4 5 -4 293.2
    -3 -5 4 73.96
    3 5 -4 77.33
    -3 -5 4 77.74
    -3 -5 4 76.25
    -3 -5 4 -14.89
    3 5 -4 77.52
    -2 -5 4 45
    2 5 -4 42.87
    -2 -5 4 26.37
    2 5 -4 52.76
    -2 -5 4 -13.39
    -1 -5 4 0.88
    -1 -5 4 -4.8
    1 5 -4 -1.27
    -1 -5 4 -7.34
    1 5 -4 -2.49
    0 -5 4 90.49
    0 5 -4 82
    0 -5 4 90.09
    0 5 -4 78.51
    0 -5 4 60.96
    -1 5 -4 79.52
    1 -5 4 62.28
    1 -5 4 69.79
    1 -5 4 57.04
    1 -5 4 66.37
    2 -5 4 14.3
    -2 5 -4 -4.09
    2 -5 4 9.68
    -2 5 -4 7.55
    2 -5 4 12.41
    -2 5 -4 4.63
    -3 5 -4 5.82
    3 -5 4 12.3
    3 -5 4 11.4
    3 -5 4 -5.09
    3 -5 4 8.25
    3 -5 4 5.52
    -3 5 -4 8.52
    3 -5 4 -0.79
    -3 5 -4 22.22
    4 -5 4 38.56
    4 -5 4 24.86
    4 -5 4 28.57
    4 -5 4 39.17
    4 -5 4 33.76
    5 -5 4 8.41
    5 -5 4 8.35
    5 -5 4 9.35
    -5 5 -4 12.1
    -6 5 -4 5.16
    6 -5 4 5.14
    -6 5 -4 7.27
    -6 -4 4 12.39
    5 4 -4 9.03
    5 4 -4 6.78
    -5 -4 4 7.83
    -5 -4 4 10.92
    -4 -4 4 10.24
    4 4 -4 11.02
    -4 -4 4 6.7
    4 4 -4 6.49
    -4 -4 4 5.17
    -3 -4 4 -1.17
    -3 -4 4 18.45
    3 4 -4 8.89
    3 4 -4 -1.59
    -3 -4 4 9.63
    -3 -4 4 16.07
    2 4 -4 -1.2
    -2 -4 4 13.48
    -2 -4 4 2.02
    -2 -4 4 0.98
    -2 -4 4 2.16
    2 4 -4 4.76
    -1 -4 4 876.4
    -1 -4 4 897.22
    1 4 -4 888.64
    0 -4 4 43.79
    0 -4 4 89.72
    0 4 -4 81.53
    0 -4 4 95.62
    0 -4 4 81.35
    0 4 -4 92.83
    1 -4 4 32.34
    1 -4 4 32.88
    1 -4 4 31.81
    1 -4 4 31.78
    -1 4 -4 40.11
    -2 4 -4 26.55
    -2 4 -4 20.38
    2 -4 4 11.29
    2 -4 4 12.25
    2 -4 4 15.91
    -2 4 -4 13.51
    -3 4 -4 219.82
    3 -4 4 199.15
    3 -4 4 264.78
    3 -4 4 301
    4 -4 4 31.48
    4 -4 4 32.9
    4 -4 4 25.96
    4 -4 4 30.86
    4 -4 4 31.92
    -4 4 -4 33.14
    4 -4 4 31.65
    5 -4 4 -7.01
    5 -4 4 -1.91
    5 -4 4 -2.23
    -5 4 -4 0.83
    -6 4 -4 10.07
    6 -4 4 5.34
    -6 -3 4 2.44
    6 3 -4 1.42
    6 3 -4 -1.07
    -5 -3 4 8.31
    5 3 -4 11.23
    5 3 -4 7.44
    -5 -3 4 9.12
    -4 -3 4 26.32
    4 3 -4 19.9
    -4 -3 4 24.82
    -4 -3 4 27.18
    4 3 -4 15.52
    3 3 -4 13.96
    -3 -3 4 1.78
    3 3 -4 5.45
    -3 -3 4 2.2
    -3 -3 4 13.29
    -2 -3 4 12.23
    2 3 -4 25.96
    -2 -3 4 -0.19
    -2 -3 4 5.52
    -2 -3 4 2.52
    2 3 -4 9.11
    -1 -3 4 1.03
    -1 -3 4 2.97
    -1 -3 4 2.34
    1 3 -4 -4.01
    1 3 -4 1.42
    -1 -3 4 -0.73
    0 -3 4 22.33
    0 -3 4 37.62
    0 -3 4 20.66
    0 3 -4 24.82
    0 3 -4 24.74
    0 -3 4 40.03
    1 -3 4 130.01
    1 -3 4 126.63
    1 -3 4 119.46
    -1 3 -4 129.46
    1 -3 4 118.25
    1 -3 4 119.74
    2 -3 4 1.9
    -2 3 -4 0.3
    2 -3 4 4.82
    2 -3 4 1.34
    -2 3 -4 -0.32
    -2 3 -4 -4.74
    -3 3 -4 96.71
    3 -3 4 83.99
    3 -3 4 96.62
    3 -3 4 75.79
    -4 3 -4 46.63
    4 -3 4 28.2
    4 -3 4 43.23
    4 -3 4 43.42
    4 -3 4 47.74
    4 -3 4 46.3
    4 -3 4 37.15
    5 -3 4 0.02
    -5 3 -4 -0.93
    5 -3 4 -1.27
    5 -3 4 1.08
    6 -3 4 0.26
    -6 3 -4 1.13
    -6 -2 4 20.37
    6 2 -4 18.19
    6 2 -4 20.38
    -5 -2 4 36.61
    5 2 -4 36.41
    -5 -2 4 34.72
    5 2 -4 31.58
    4 2 -4 68.34
    4 2 -4 57.03
    -4 -2 4 12.71
    -4 -2 4 65.6
    -4 -2 4 64.47
    -4 -2 4 63.05
    3 2 -4 7.76
    -3 -2 4 -24.04
    -3 -2 4 18.13
    -3 -2 4 4.79
    3 2 -4 -2.69
    -2 -2 4 125.79
    2 2 -4 151.02
    -2 -2 4 141.2
    2 2 -4 145.36
    -1 -2 4 32.95
    -1 -2 4 11.76
    -1 -2 4 24.19
    1 2 -4 40.24
    -1 -2 4 47.01
    1 2 -4 40.81
    0 -2 4 93.2
    0 -2 4 74.01
    0 -2 4 57.12
    0 2 -4 81.7
    0 -2 4 64.92
    0 -2 4 76.96
    -1 2 -4 0.36
    -1 2 -4 4.8
    1 -2 4 6.81
    1 -2 4 0.52
    1 -2 4 4.09
    1 -2 4 2.28
    -2 2 -4 48.58
    2 -2 4 69.71
    2 -2 4 44.7
    2 -2 4 29.74
    2 -2 4 51.6
    -2 2 -4 37.26
    3 -2 4 3.93
    3 -2 4 6.97
    -3 2 -4 15.6
    -3 2 -4 -5.01
    3 -2 4 -4.82
    4 -2 4 163.74
    4 -2 4 163.45
    4 -2 4 154.05
    4 -2 4 159.99
    4 -2 4 164.17
    4 -2 4 164.4
    5 -2 4 29.56
    -5 2 -4 51.45
    5 -2 4 51.05
    5 -2 4 54.05
    -6 2 -4 9.05
    -6 2 -4 9.04
    6 -2 4 7.87
    -6 -1 4 2.16
    -6 -1 4 6.33
    6 1 -4 3.97
    -5 -1 4 26.1
    5 1 -4 23.93
    -5 -1 4 19.6
    5 1 -4 20.22
    -4 -1 4 28.48
    4 1 -4 28.37
    -4 -1 4 30.73
    -4 -1 4 37.43
    -4 -1 4 27.71
    -4 -1 4 43.59
    3 1 -4 30.76
    -3 -1 4 7.22
    -3 -1 4 11.24
    -3 -1 4 22.03
    3 1 -4 45.45
    -2 -1 4 84.31
    2 1 -4 111.88
    2 1 -4 131.94
    -2 -1 4 110.61
    1 1 -4 91.14
    -1 -1 4 46.15
    -1 -1 4 69.75
    1 1 -4 80
    0 -1 4 459.26
    0 -1 4 383.59
    0 -1 4 456.86
    0 -1 4 418.41
    1 -1 4 40.13
    1 -1 4 43.38
    1 -1 4 62.78
    1 -1 4 68.33
    -1 1 -4 51.69
    -1 1 -4 50.52
    1 -1 4 46.9
    2 -1 4 357.24
    2 -1 4 389.28
    2 -1 4 384.84
    2 -1 4 418.18
    -2 1 -4 391.9
    3 -1 4 48.69
    3 -1 4 21.04
    -3 1 -4 33.56
    3 -1 4 23.57
    -3 1 -4 38.11
    4 -1 4 3.38
    4 -1 4 -8.11
    4 -1 4 2.9
    4 -1 4 2.76
    4 -1 4 2.33
    4 -1 4 4.73
    4 -1 4 1.03
    5 -1 4 29.3
    5 -1 4 17
    5 -1 4 19.52
    -5 1 -4 22.7
    -6 1 -4 -2.34
    6 -1 4 0.71
    -6 1 -4 -2.94
    -6 0 4 85.35
    -6 0 4 81.47
    6 0 -4 79.75
    5 0 -4 175.63
    -5 0 4 217.05
    -5 0 4 206.8
    5 0 -4 208.98
    4 0 -4 69.89
    -4 0 4 71.26
    -4 0 4 7.91
    -4 0 4 67.75
    -4 0 4 15.23
    -4 0 4 82.54
    -3 0 4 658.01
    3 0 -4 685.35
    3 0 -4 716.17
    -3 0 4 727.52
    -2 0 4 311.37
    2 0 -4 338.74
    -2 0 4 244.79
    -2 0 4 325.63
    -2 0 4 334.1
    1 0 -4 115.62
    -1 0 4 81.74
    -1 0 4 116.7
    1 0 -4 121.27
    -1 0 4 127.7
    0 0 4 1.11
    0 0 4 7.97
    0 0 4 9.1
    0 0 4 1.32
    0 0 4 5.19
    0 0 4 1.66
    -1 0 -4 198.46
    1 0 4 267.56
    1 0 4 251.15
    1 0 4 259.01
    1 0 4 256.77
    2 0 4 884.84
    2 0 4 831.24
    -2 0 -4 831.29
    -2 0 -4 850.23
    2 0 4 815.64
    3 0 4 39.72
    3 0 4 64.9
    -3 0 -4 81.45
    -3 0 -4 65.57
    3 0 4 59.28
    4 0 4 104.08
    -4 0 -4 101.15
    4 0 4 99.13
    4 0 4 103
    -5 0 -4 69.23
    5 0 4 62.54
    5 0 4 64.1
    -6 1 4 -1.28
    6 -1 -4 -1.24
    6 -1 -4 -0.09
    -6 1 4 0.14
    5 -1 -4 11.75
    5 -1 -4 9.95
    -5 1 4 14.49
    -5 1 4 19.23
    -4 1 4 185.64
    -4 1 4 169.09
    -4 1 4 131.43
    4 -1 -4 176.9
    -4 1 4 162.34
    -3 1 4 5.2
    -3 1 4 14.43
    -3 1 4 12.81
    -3 1 4 31.27
    3 -1 -4 26.22
    2 -1 -4 261.92
    -2 1 4 243.83
    -2 1 4 269.84
    -2 1 4 286.89
    -2 1 4 239.15
    2 -1 -4 221.43
    -1 1 4 187.7
    -1 1 4 154.07
    1 -1 -4 184.05
    -1 1 4 176.41
    1 -1 -4 169.35
    0 -1 -4 544.42
    0 -1 -4 500.18
    0 1 4 539.29
    0 1 4 520.1
    0 1 4 454.23
    0 1 4 484.74
    -1 -1 -4 6.95
    -1 -1 -4 9.48
    1 1 4 5.66
    1 1 4 7.35
    1 1 4 1.97
    1 1 4 0.73
    2 1 4 674.67
    -2 -1 -4 690.27
    2 1 4 652.24
    -2 -1 -4 662.52
    2 1 4 695.2
    3 1 4 2.87
    3 1 4 5.52
    3 1 4 1.82
    -3 -1 -4 8.98
    -3 -1 -4 4.81
    3 1 4 2.36
    3 1 4 0.95
    3 1 4 8.03
    3 1 4 6.86
    3 1 4 4.05
    4 1 4 25.71
    4 1 4 15.93
    4 1 4 -5.07
    4 1 4 18.43
    4 1 4 20.09
    -4 -1 -4 18.95
    5 1 4 0.14
    -5 -1 -4 0.61
    -5 -1 -4 -4.11
    5 1 4 2.71
    6 -2 -4 7.7
    -6 2 4 6.3
    6 -2 -4 5.78
    -6 2 4 3.76
    -5 2 4 16.73
    -5 2 4 22.8
    -5 2 4 22.1
    5 -2 -4 5.16
    5 -2 -4 19.47
    -5 2 4 22.38
    4 -2 -4 5.37
    -4 2 4 2.11
    -4 2 4 27.84
    -4 2 4 24.29
    4 -2 -4 20.81
    -4 2 4 22.51
    -4 2 4 33.9
    -3 2 4 3.35
    -3 2 4 11.73
    3 -2 -4 18.6
    -3 2 4 5.41
    -3 2 4 16.62
    3 -2 -4 7.62
    3 -2 -4 4.84
    -2 2 4 73.44
    2 -2 -4 76.73
    2 -2 -4 62.11
    -2 2 4 65.17
    -2 2 4 46.61
    -2 2 4 72.73
    2 -2 -4 73.87
    -1 2 4 182.59
    1 -2 -4 179.98
    -1 2 4 197.52
    -1 2 4 183.37
    1 -2 -4 155.78
    0 -2 -4 541.27
    0 2 4 551.11
    0 -2 -4 560.4
    0 2 4 554.03
    0 2 4 566.05
    0 2 4 615.47
    -1 -2 -4 1107.32
    1 2 4 1027.97
    1 2 4 1052.57
    1 2 4 1029.29
    1 2 4 1109.66
    -2 -2 -4 13.96
    2 2 4 8.63
    2 2 4 22.43
    2 2 4 12.36
    3 2 4 67.96
    -3 -2 -4 66.31
    3 2 4 69.98
    3 2 4 60.93
    3 2 4 59.13
    3 2 4 64.34
    3 2 4 67.19
    3 2 4 39.55
    4 2 4 1.72
    4 2 4 -0.67
    4 2 4 1.58
    -5 -2 -4 53.03
    5 2 4 52.69
    5 2 4 50.24
    6 -3 -4 20.49
    -6 3 4 21.2
    6 -3 -4 17.03
    -5 3 4 1.27
    -5 3 4 1.64
    -5 3 4 1.35
    5 -3 -4 3.37
    5 -3 -4 2.61
    4 -3 -4 -0.69
    4 -3 -4 5.22
    4 -3 -4 -0.89
    -4 3 4 5.31
    -4 3 4 9.51
    -4 3 4 -17.42
    -4 3 4 1.99
    -4 3 4 3.9
    -3 3 4 5.9
    3 -3 -4 44.94
    3 -3 -4 78.12
    -3 3 4 49.45
    -3 3 4 48.83
    3 -3 -4 36.8
    -2 3 4 56.55
    2 -3 -4 48.05
    -2 3 4 47.1
    -2 3 4 44.33
    2 -3 -4 42.25
    2 -3 -4 51.27
    1 -3 -4 351.88
    1 -3 -4 370.66
    -1 3 4 355.61
    -1 3 4 367.2
    -1 3 4 361.34
    -1 3 4 351.19
    -1 3 4 356.96
    0 -3 -4 68.42
    0 3 4 57.53
    0 3 4 82.04
    0 -3 -4 73.04
    0 3 4 101.12
    1 3 4 726.58
    1 3 4 652.29
    1 3 4 648.91
    -1 -3 -4 731.39
    2 3 4 -2.53
    -2 -3 -4 -1.29
    2 3 4 -3.04
    2 3 4 0.31
    3 3 4 10.53
    3 3 4 12.04
    3 3 4 3.49
    3 3 4 17.91
    3 3 4 4.12
    3 3 4 14.08
    3 3 4 19.85
    4 3 4 6.69
    4 3 4 4.31
    -4 -3 -4 -0.46
    4 3 4 -0.27
    5 3 4 36.84
    5 3 4 38.33
    -5 -3 -4 38.63
    6 -4 -4 -2.4
    -6 4 4 1.85
    6 -4 -4 0.59
    -6 4 4 -2.29
    -5 4 4 60.46
    5 -4 -4 58.75
    -5 4 4 64.79
    -5 4 4 71.54
    -4 4 4 80.48
    4 -4 -4 82.27
    4 -4 -4 52.33
    -4 4 4 84.31
    -4 4 4 23.78
    -4 4 4 82.52
    -4 4 4 81.84
    -4 4 4 87.49
    4 -4 -4 91.03
    -3 4 4 54.61
    -3 4 4 38.1
    -3 4 4 13.27
    3 -4 -4 42.31
    3 -4 -4 69.13
    3 -4 -4 48.84
    -2 4 4 286.68
    2 -4 -4 271.78
    2 -4 -4 275.59
    2 -4 -4 235.05
    -2 4 4 237.25
    -2 4 4 241.77
    1 -4 -4 8.11
    -1 4 4 8.76
    -1 4 4 0.55
    1 -4 -4 11.75
    -1 4 4 14.03
    -1 4 4 4.63
    0 -4 -4 -0.15
    0 4 4 -3.51
    0 4 4 1.76
    0 -4 -4 -3.55
    0 4 4 0.36
    1 4 4 6.47
    1 4 4 4.41
    -1 -4 -4 0.52
    -1 -4 -4 3.24
    1 4 4 4.48
    -2 -4 -4 1.9
    -2 -4 -4 5.66
    -2 -4 -4 16.31
    2 4 4 1.96
    2 4 4 7.78
    2 4 4 3.76
    2 4 4 -0.77
    2 4 4 5.21
    2 4 4 3.22
    2 4 4 1.01
    3 4 4 13.97
    3 4 4 5.61
    -3 -4 -4 4.86
    3 4 4 13.65
    3 4 4 8.22
    3 4 4 7.03
    4 4 4 -2.87
    4 4 4 6.18
    -4 -4 -4 2.5
    4 4 4 1.42
    -5 -4 -4 14.91
    5 4 4 10.26
    -6 5 4 15.3
    6 -5 -4 20.41
    -6 5 4 17.11
    -5 5 4 -1.44
    5 -5 -4 -1.76
    -5 5 4 -0.89
    -5 5 4 4.21
    -4 5 4 90.25
    -4 5 4 105.12
    -4 5 4 106.49
    -4 5 4 99.73
    4 -5 -4 98.46
    -4 5 4 98.35
    3 -5 -4 85.08
    -3 5 4 115.66
    -3 5 4 36.61
    -3 5 4 107.67
    3 -5 -4 88.58
    -3 5 4 105.55
    3 -5 -4 110.19
    -3 5 4 37.68
    -3 5 4 104.99
    2 -5 -4 2.8
    2 -5 -4 2.87
    -2 5 4 2.55
    2 -5 -4 1.62
    -2 5 4 30.05
    -2 5 4 4.32
    1 -5 -4 16.25
    1 -5 -4 24.42
    -1 5 4 -0.65
    1 -5 -4 10.84
    -1 5 4 5.65
    0 5 4 -6.04
    0 5 4 19.49
    0 -5 -4 5.14
    0 -5 -4 18.81
    0 5 4 16.03
    1 5 4 -7.48
    1 5 4 9.58
    1 5 4 19.16
    -1 -5 -4 9.97
    1 5 4 21.35
    1 5 4 4.11
    -1 -5 -4 1.25
    1 5 4 17.69
    2 5 4 -3.3
    2 5 4 3.43
    2 5 4 -2.43
    2 5 4 3.01
    2 5 4 -1.48
    2 5 4 1.93
    -2 -5 -4 8.92
    3 5 4 2.43
    3 5 4 5.52
    3 5 4 -1.7
    3 5 4 -0.3
    3 5 4 -1.3
    -3 -5 -4 0.16
    4 5 4 38.18
    -4 -5 -4 43.52
    4 5 4 43.99
    -4 -5 -4 38.98
    -6 6 4 23.77
    6 -6 -4 19.56
    -6 6 4 22.8
    -5 6 4 -2.1
    -5 6 4 5.42
    -5 6 4 -0.81
    5 -6 -4 -2.98
    5 -6 -4 2.65
    -4 6 4 45.6
    4 -6 -4 46.03
    -4 6 4 37.86
    -4 6 4 43.84
    -3 6 4 10.7
    3 -6 -4 22.25
    -3 6 4 18.58
    -3 6 4 25.31
    3 -6 -4 23.22
    -3 6 4 10.79
    -3 6 4 13.03
    -3 6 4 -14.15
    -3 6 4 18.51
    -2 6 4 -1.11
    -2 6 4 10.83
    -2 6 4 9.42
    2 -6 -4 29.13
    -2 6 4 16.76
    2 -6 -4 5.35
    2 -6 -4 13.18
    -2 6 4 3.69
    -2 6 4 18.59
    1 -6 -4 12.87
    -1 6 4 16.13
    -1 6 4 -18.15
    1 -6 -4 26.42
    0 6 4 43.84
    0 6 4 41.25
    0 6 4 42.67
    0 -6 -4 50.17
    0 6 4 44.56
    0 6 4 25.8
    0 6 4 10.81
    0 6 4 53.51
    0 -6 -4 44.52
    0 -6 -4 46.55
    1 6 4 41.5
    1 6 4 44.63
    1 6 4 39.18
    -1 -6 -4 48.29
    1 6 4 43.82
    -1 -6 -4 74.73
    1 6 4 40.12
    1 6 4 45.35
    1 6 4 18.41
    2 6 4 46.98
    2 6 4 47.69
    2 6 4 42.86
    3 6 4 30.26
    -3 -6 -4 31.5
    3 6 4 27.55
    -3 -6 -4 35.29
    3 6 4 32.94
    -4 -6 -4 1.38
    -4 -6 -4 -1.16
    4 6 4 -3.67
    4 6 4 -1.35
    6 -7 -4 38.37
    -6 7 4 36.05
    -6 7 4 35.03
    -5 7 4 12.32
    5 -7 -4 16.31
    -5 7 4 11.97
    5 -7 -4 8.31
    -4 7 4 40.48
    4 -7 -4 51.4
    -4 7 4 44.29
    -4 7 4 42.12
    4 -7 -4 44.38
    -3 7 4 51.72
    3 -7 -4 57.43
    -3 7 4 48.85
    -3 7 4 41.66
    -3 7 4 46.89
    -3 7 4 42.37
    2 -7 -4 16.03
    -2 7 4 16.89
    -2 7 4 10.89
    -2 7 4 -29.97
    -2 7 4 15.1
    2 -7 -4 16.16
    2 -7 -4 27.59
    -2 7 4 12.83
    -1 7 4 21.78
    -1 7 4 16.72
    1 -7 -4 20.94
    -1 7 4 24.13
    -1 7 4 31.56
    -1 7 4 14.59
    1 -7 -4 21.09
    0 -7 -4 35.76
    0 7 4 30.05
    0 -7 -4 30.94
    0 7 4 33.65
    0 7 4 29.9
    1 7 4 0.8
    1 7 4 0.16
    -1 -7 -4 0.73
    -1 -7 -4 -2.97
    1 7 4 1.53
    1 7 4 -2.19
    2 7 4 17.32
    2 7 4 16.53
    2 7 4 11.12
    -2 -7 -4 12.24
    2 7 4 15.09
    3 7 4 6.98
    3 7 4 13.14
    -3 -7 -4 11.28
    -6 8 4 1.75
    5 -8 -4 49.01
    -5 8 4 48.07
    -4 8 4 10.6
    -4 8 4 14.37
    4 -8 -4 12.55
    -4 8 4 5.5
    4 -8 -4 12.11
    3 -8 -4 67.12
    -3 8 4 59.68
    -3 8 4 56.16
    -3 8 4 45.67
    3 -8 -4 60.19
    -3 8 4 72.99
    -2 8 4 9.44
    2 -8 -4 13.56
    -2 8 4 2.16
    2 -8 -4 13.32
    -2 8 4 4.27
    -1 8 4 15.05
    -1 8 4 15.11
    1 -8 -4 13.67
    1 -8 -4 14.06
    -1 8 4 11.05
    0 -8 -4 71.71
    0 8 4 71.98
    0 8 4 79.22
    0 -8 -4 77.22
    1 8 4 80.56
    -1 -8 -4 79
    1 8 4 73.47
    -2 -8 -4 38.68
    2 8 4 42.59
    2 8 4 39.26
    -2 -8 -4 36.45
    -3 -8 -4 -1.35
    3 8 4 1.79
    5 -9 -4 2.16
    -5 9 4 2.36
    -4 9 4 6.34
    4 -9 -4 4.7
    -4 9 4 5.44
    3 -9 -4 -1.62
    -3 9 4 0.31
    -3 9 4 0.32
    3 -9 -4 -0.62
    -3 9 4 -3.87
    2 -9 -4 24.98
    2 -9 -4 10.73
    -2 9 4 9.4
    -2 9 4 5.08
    1 -9 -4 22.58
    -1 9 4 36.12
    1 -9 -4 31.24
    -1 9 4 24.77
    0 9 4 8.62
    0 -9 -4 10.34
    0 9 4 5
    0 -9 -4 11.07
    1 9 4 37.7
    1 9 4 32.23
    -1 -9 -4 41.27
    -1 -9 -4 41.86
    -2 -9 -4 -1.24
    2 9 4 1.33
    -2 -9 -4 -3.7
    -4 10 4 2.33
    -4 10 4 0.94
    -3 10 4 3.05
    3 -10 -4 3.07
    2 -10 -4 15.88
    -2 10 4 7.93
    -2 10 4 9.84
    -1 10 4 1.25
    1 -10 -4 -0.24
    -1 10 4 1.73
    0 10 4 4.22
    0 -10 -4 6.39
    0 10 4 5.84
    1 10 4 0.17
    1 10 4 0.49
    -1 -10 -4 -1.5
    -1 -10 -4 -1.33
    3 -11 -4 3.8
    -3 11 4 3.08
    -2 11 4 14.01
    -2 11 4 9.64
    2 -11 -4 11.53
    -1 11 4 14.88
    1 -11 -4 19.01
    0 -11 -4 4.17
    0 11 4 3.47
    -1 -12 5 2.65
    1 12 -5 0.02
    1 12 -5 3.05
    0 -12 5 3.05
    0 12 -5 2.35
    -1 12 -5 4.93
    1 -12 5 1.87
    1 -12 5 2.47
    -1 12 -5 1.62
    2 -12 5 1.09
    2 -12 5 1.73
    -2 12 -5 2.08
    -2 12 -5 0.53
    3 -12 5 139.33
    -2 -11 5 10.59
    2 11 -5 8.06
    -2 -11 5 9.9
    1 11 -5 -1.82
    -1 -11 5 0.23
    1 11 -5 -0.82
    -1 -11 5 0.48
    0 -11 5 2.09
    0 11 -5 -1.05
    0 -11 5 6.23
    0 11 -5 8.03
    -1 11 -5 29.27
    -1 11 -5 22.48
    1 -11 5 24.28
    1 -11 5 13.44
    -2 11 -5 6.29
    2 -11 5 4.97
    -2 11 -5 1.41
    2 -11 5 11.34
    3 -11 5 0.41
    -3 11 -5 -2.1
    3 -11 5 -0.51
    4 -11 5 -2.18
    -4 11 -5 0.48
    -4 11 -5 -3.33
    3 10 -5 6.43
    -3 -10 5 14.24
    -2 -10 5 24.22
    -2 -10 5 19.28
    2 10 -5 17.63
    2 10 -5 15.29
    1 10 -5 1.74
    1 10 -5 7.02
    -1 -10 5 6.69
    -1 -10 5 5.4
    0 10 -5 1.03
    0 10 -5 10.72
    0 10 -5 3.47
    0 -10 5 7.01
    0 -10 5 9.67
    0 -10 5 8.84
    1 -10 5 16.22
    1 -10 5 7.49
    -1 10 -5 14.4
    1 -10 5 10.44
    -1 10 -5 7.57
    1 -10 5 15.38
    2 -10 5 5.01
    -2 10 -5 10.06
    2 -10 5 7.21
    2 -10 5 2.73
    -2 10 -5 8.73
    -3 10 -5 7.26
    3 -10 5 1.56
    3 -10 5 9.84
    -3 10 -5 10.14
    3 -10 5 6.47
    4 -10 5 -0.46
    -4 10 -5 -3.53
    -4 10 -5 -1.96
    -4 -9 5 43.2
    -3 -9 5 17.9
    3 9 -5 23.14
    3 9 -5 28.47
    -2 -9 5 15.28
    -2 -9 5 29.86
    2 9 -5 26.46
    -1 -9 5 13.87
    -1 -9 5 4.6
    -1 -9 5 1.48
    1 9 -5 3.22
    0 -9 5 5.92
    0 -9 5 -1.13
    0 -9 5 4.49
    0 9 -5 0.01
    0 -9 5 0.78
    0 9 -5 2.55
    1 -9 5 40.59
    1 -9 5 37.72
    -1 9 -5 48.24
    -1 9 -5 28.82
    1 -9 5 32.09
    1 -9 5 34.37
    1 -9 5 35.75
    2 -9 5 20.74
    -2 9 -5 7.86
    2 -9 5 19.24
    2 -9 5 14.5
    -2 9 -5 12.98
    2 -9 5 13.65
    2 -9 5 18.4
    -3 9 -5 -2.11
    3 -9 5 2.04
    -3 9 -5 2.85
    3 -9 5 3.08
    3 -9 5 6.44
    3 -9 5 3.74
    -4 9 -5 -7.64
    -4 9 -5 -1.51
    4 -9 5 -0.23
    5 -9 5 13.69
    -5 9 -5 3.46
    -4 -8 5 12.43
    -4 -8 5 4.63
    4 8 -5 0.65
    4 8 -5 2.92
    3 8 -5 113.77
    -3 -8 5 105.95
    -3 -8 5 106.69
    3 8 -5 102.43
    -2 -8 5 35.03
    -2 -8 5 31.34
    2 8 -5 36.94
    -2 -8 5 35.8
    -2 -8 5 30.11
    -1 -8 5 -2.77
    -1 -8 5 -0.82
    1 8 -5 1.24
    1 8 -5 -0.95
    -1 -8 5 1
    -1 -8 5 2.82
    -1 -8 5 1.48
    0 -8 5 17.35
    0 8 -5 11.47
    0 -8 5 21.65
    0 8 -5 16.44
    0 8 -5 10.8
    0 -8 5 8.04
    0 -8 5 23.45
    0 -8 5 10.96
    0 8 -5 27.6
    0 -8 5 12.62
    0 -8 5 5.59
    -1 8 -5 141.55
    1 -8 5 75.7
    1 -8 5 150.52
    1 -8 5 142.51
    1 -8 5 155.68
    1 -8 5 145.69
    1 -8 5 152.17
    1 -8 5 147.4
    2 -8 5 -0.2
    2 -8 5 9.98
    2 -8 5 7.6
    2 -8 5 7.66
    -2 8 -5 4.49
    2 -8 5 3.29
    2 -8 5 2.65
    3 -8 5 3.68
    3 -8 5 12.9
    -3 8 -5 3.94
    -3 8 -5 1.15
    3 -8 5 0.57
    3 -8 5 10.08
    3 -8 5 7.72
    -4 8 -5 7.3
    4 -8 5 5.02
    4 -8 5 5.96
    4 -8 5 8.84
    4 -8 5 8.55
    -4 8 -5 5.39
    -5 8 -5 2.95
    5 -8 5 2.39
    5 7 -5 6.45
    4 7 -5 3.49
    -4 -7 5 4.41
    -4 -7 5 3.73
    4 7 -5 4.37
    -3 -7 5 14.01
    -3 -7 5 14.92
    3 7 -5 16.64
    3 7 -5 5.08
    -2 -7 5 -2.46
    -2 -7 5 4.11
    2 7 -5 -5.04
    -2 -7 5 -0.92
    -2 -7 5 1.41
    -2 -7 5 1.39
    -1 -7 5 -0.14
    -1 -7 5 1.09
    -1 -7 5 3.26
    -1 -7 5 3.57
    -1 -7 5 -2.1
    -1 -7 5 13.66
    -1 -7 5 -0.06
    1 7 -5 -0.95
    -1 -7 5 1.96
    -1 -7 5 3.42
    1 7 -5 -0.91
    0 -7 5 7.38
    0 7 -5 85.69
    0 -7 5 77.04
    0 -7 5 40.98
    0 7 -5 70.9
    -1 7 -5 -0.76
    -1 7 -5 -2.54
    1 -7 5 -12.79
    1 -7 5 6.29
    1 -7 5 0.89
    1 -7 5 -31.2
    2 -7 5 -3.27
    2 -7 5 13.54
    2 -7 5 37.81
    2 -7 5 16.66
    2 -7 5 17.72
    -2 7 -5 4.19
    -2 7 -5 14.51
    2 -7 5 22.84
    2 -7 5 11.48
    -2 7 -5 2.4
    2 -7 5 11.38
    3 -7 5 10.45
    3 -7 5 1.15
    3 -7 5 -2.38
    -3 7 -5 0.72
    3 -7 5 1.06
    3 -7 5 6.99
    -3 7 -5 3.32
    3 -7 5 7.78
    4 -7 5 143.61
    4 -7 5 167.83
    4 -7 5 142.79
    4 -7 5 127.78
    4 -7 5 138.15
    5 -7 5 26.88
    5 -7 5 31.14
    -5 -6 5 2.56
    -5 -6 5 2.79
    5 6 -5 0.14
    -4 -6 5 4.07
    4 6 -5 6.28
    -4 -6 5 7.88
    4 6 -5 3.42
    -3 -6 5 21.62
    3 6 -5 22.47
    -3 -6 5 27.82
    -3 -6 5 19.81
    2 6 -5 -7.39
    2 6 -5 11.35
    -2 -6 5 5.08
    -2 -6 5 2.93
    -2 -6 5 4.97
    -2 -6 5 -12.8
    2 6 -5 0.34
    -2 -6 5 4.92
    -2 -6 5 -29.7
    -2 -6 5 4.68
    -1 -6 5 -0.89
    1 6 -5 3.66
    -1 -6 5 -10.39
    1 6 -5 12.85
    -1 -6 5 2.66
    0 -6 5 21.82
    0 -6 5 21.01
    0 6 -5 64
    0 -6 5 33.19
    0 6 -5 53.75
    1 -6 5 -4.54
    -1 6 -5 51.97
    1 -6 5 21.04
    -1 6 -5 22.55
    2 -6 5 62.45
    -2 6 -5 43.69
    -2 6 -5 42.48
    2 -6 5 43.19
    2 -6 5 69.38
    -2 6 -5 60.69
    3 -6 5 9.69
    -3 6 -5 7.58
    3 -6 5 10.56
    3 -6 5 -9.01
    3 -6 5 18.15
    3 -6 5 15.06
    3 -6 5 15.34
    -3 6 -5 9.2
    3 -6 5 10.37
    -3 6 -5 16.04
    3 -6 5 19.92
    4 -6 5 5.15
    4 -6 5 2.47
    4 -6 5 4.74
    4 -6 5 2.71
    4 -6 5 4.74
    4 -6 5 -0.67
    5 -6 5 0.76
    5 -6 5 4.89
    -5 6 -5 5.59
    5 -6 5 9.43
    -5 -5 5 7.34
    5 5 -5 6.84
    -4 -5 5 108.65
    -4 -5 5 117.84
    -4 -5 5 112.51
    4 5 -5 105.83
    3 5 -5 -1.42
    -3 -5 5 3.54
    -3 -5 5 2.04
    -3 -5 5 1.94
    -3 -5 5 -1.09
    -3 -5 5 -3.15
    3 5 -5 9.74
    -2 -5 5 -10.97
    -2 -5 5 13.74
    2 5 -5 11.63
    -2 -5 5 -1.87
    1 5 -5 126.45
    -1 -5 5 123.79
    -1 -5 5 119.77
    1 5 -5 91.54
    0 5 -5 143.64
    0 -5 5 142.55
    0 -5 5 132.98
    0 5 -5 138.2
    0 -5 5 113.51
    1 -5 5 3.89
    -1 5 -5 24.8
    1 -5 5 11.85
    1 -5 5 17.08
    1 -5 5 17.45
    1 -5 5 12.95
    2 -5 5 18.63
    -2 5 -5 16.01
    -2 5 -5 20.56
    2 -5 5 25.74
    -2 5 -5 24.16
    2 -5 5 19.45
    -3 5 -5 -5.42
    3 -5 5 4.28
    3 -5 5 -16.16
    3 -5 5 1.84
    3 -5 5 14
    3 -5 5 -0.93
    3 -5 5 -1.47
    3 -5 5 6.33
    -3 5 -5 3.47
    3 -5 5 -6.92
    4 -5 5 20.74
    4 -5 5 24.8
    4 -5 5 25.26
    4 -5 5 32.25
    4 -5 5 26.49
    4 -5 5 27.3
    5 -5 5 37.09
    5 -5 5 19.86
    5 -5 5 27.39
    5 -5 5 12.27
    -5 5 -5 26.78
    5 -5 5 28.73
    -6 5 -5 14.34
    -6 -4 5 52.84
    6 4 -5 60.46
    5 4 -5 3.65
    5 4 -5 -0.25
    -5 -4 5 2.83
    -5 -4 5 -0.12
    -4 -4 5 234.47
    -4 -4 5 239.6
    4 4 -5 249.79
    4 4 -5 225.1
    -4 -4 5 231.76
    -4 -4 5 245.04
    -3 -4 5 19.99
    3 4 -5 15.29
    -3 -4 5 20.68
    -3 -4 5 6.13
    -3 -4 5 11.25
    -3 -4 5 12.67
    -3 -4 5 11.5
    -3 -4 5 9.66
    -3 -4 5 4.8
    -3 -4 5 7.51
    -2 -4 5 5.25
    2 4 -5 37.32
    -2 -4 5 10.69
    -2 -4 5 16.32
    -1 -4 5 157.63
    -1 -4 5 178.87
    1 4 -5 183.13
    0 -4 5 211.05
    0 -4 5 213.89
    0 4 -5 203.11
    0 -4 5 201.26
    0 4 -5 188.82
    1 -4 5 387.54
    1 -4 5 416.91
    1 -4 5 389.07
    1 -4 5 374.83
    1 -4 5 344.14
    -1 4 -5 358.37
    -2 4 -5 30.99
    -2 4 -5 50.04
    2 -4 5 35.79
    2 -4 5 38.82
    -2 4 -5 26.67
    2 -4 5 34.23
    3 -4 5 135.01
    3 -4 5 145.27
    3 -4 5 204.02
    3 -4 5 142.85
    -3 4 -5 125.51
    3 -4 5 146.38
    3 -4 5 149.14
    3 -4 5 121.38
    3 -4 5 134.82
    4 -4 5 23.63
    4 -4 5 19.05
    4 -4 5 19.09
    -4 4 -5 16.29
    4 -4 5 11.94
    4 -4 5 18.41
    4 -4 5 32.61
    5 -4 5 2.69
    5 -4 5 12.01
    -5 4 -5 12.02
    5 -4 5 2.62
    5 -4 5 7.52
    -6 4 -5 -1.58
    6 -4 5 0.35
    6 3 -5 14.46
    -6 -3 5 11.87
    6 3 -5 26.85
    -5 -3 5 37.3
    5 3 -5 35.82
    -5 -3 5 39.12
    5 3 -5 34.6
    -4 -3 5 108.83
    4 3 -5 114.43
    -4 -3 5 114.09
    -4 -3 5 103.35
    -4 -3 5 106.28
    -4 -3 5 97.79
    -3 -3 5 -19.28
    -3 -3 5 8.51
    3 3 -5 49.89
    3 3 -5 64.49
    2 3 -5 427.84
    -2 -3 5 361.68
    -2 -3 5 472.17
    2 3 -5 485.98
    -1 -3 5 195.2
    -1 -3 5 176.81
    1 3 -5 203.11
    1 3 -5 177.1
    0 -3 5 7.83
    0 -3 5 10.5
    0 -3 5 8.09
    0 3 -5 8.84
    0 -3 5 9.09
    1 -3 5 57.62
    1 -3 5 50.29
    1 -3 5 48.82
    1 -3 5 64.61
    -1 3 -5 51.61
    1 -3 5 55.2
    2 -3 5 178.77
    2 -3 5 171.05
    -2 3 -5 106.63
    2 -3 5 180.19
    -2 3 -5 176.49
    3 -3 5 143.68
    3 -3 5 139.35
    -3 3 -5 128.79
    3 -3 5 138.89
    3 -3 5 131.18
    3 -3 5 144.29
    3 -3 5 143.97
    3 -3 5 130.32
    4 -3 5 3.48
    4 -3 5 -3.92
    4 -3 5 7.53
    4 -3 5 1.43
    -4 3 -5 4.44
    4 -3 5 -1.3
    4 -3 5 4.29
    5 -3 5 24.97
    -5 3 -5 30.46
    5 -3 5 32.25
    5 -3 5 11.54
    6 -3 5 14.59
    -6 3 -5 16.97
    -6 -2 5 62.38
    6 2 -5 54.69
    -6 -2 5 56.56
    6 2 -5 57.57
    5 2 -5 1.07
    -5 -2 5 -0.76
    5 2 -5 4.23
    -5 -2 5 4.76
    -4 -2 5 -5.53
    -4 -2 5 2.32
    -4 -2 5 7.07
    -4 -2 5 4.7
    4 2 -5 0.98
    4 2 -5 10.37
    4 2 -5 -10.86
    -4 -2 5 5.48
    -3 -2 5 64.62
    3 2 -5 58.72
    3 2 -5 70.35
    -3 -2 5 6.19
    -3 -2 5 13.23
    2 2 -5 20.93
    -2 -2 5 14.39
    -2 -2 5 4.85
    2 2 -5 18.9
    -2 -2 5 -3.95
    -1 -2 5 63.23
    1 2 -5 51.94
    1 2 -5 71.66
    -1 -2 5 112.05
    -1 -2 5 35.94
    0 2 -5 71.23
    0 -2 5 45.77
    0 -2 5 55.57
    0 -2 5 76.16
    0 -2 5 56.26
    0 -2 5 45.57
    0 -2 5 65.37
    -1 2 -5 157.08
    1 -2 5 163.08
    1 -2 5 161.64
    1 -2 5 156.24
    -1 2 -5 148.43
    1 -2 5 153.41
    2 -2 5 224.75
    2 -2 5 209.83
    2 -2 5 200.66
    -2 2 -5 219.29
    2 -2 5 235.8
    3 -2 5 199.39
    3 -2 5 198.17
    -3 2 -5 224.95
    3 -2 5 199.75
    3 -2 5 204.11
    -3 2 -5 231
    3 -2 5 204.98
    3 -2 5 197.54
    3 -2 5 208.79
    4 -2 5 4.03
    4 -2 5 3.4
    4 -2 5 5.36
    4 -2 5 6.18
    4 -2 5 0.48
    4 -2 5 9.05
    5 -2 5 -2.55
    5 -2 5 1.56
    -5 2 -5 2.2
    6 -2 5 0.59
    6 1 -5 10.12
    -6 -1 5 7.43
    -6 -1 5 7.15
    6 1 -5 5.95
    5 1 -5 4.06
    -5 -1 5 -0.49
    -5 -1 5 -0.17
    -4 -1 5 3.6
    -4 -1 5 1.9
    4 1 -5 -3.92
    -4 -1 5 -10.21
    -4 -1 5 0.24
    4 1 -5 22.13
    -4 -1 5 1.8
    -4 -1 5 1.82
    -4 -1 5 -17.54
    4 1 -5 3.11
    3 1 -5 2.93
    -3 -1 5 2.18
    -3 -1 5 1.54
    -3 -1 5 -5.06
    3 1 -5 -0.51
    -2 -1 5 2.42
    -2 -1 5 6.88
    2 1 -5 20.23
    -2 -1 5 12.6
    -1 -1 5 -10.87
    -1 -1 5 19.83
    -1 -1 5 18.2
    -1 -1 5 48.17
    1 1 -5 21.85
    1 1 -5 15.08
    0 -1 5 228.1
    0 -1 5 235.17
    0 -1 5 217.05
    0 -1 5 191.02
    1 -1 5 205.96
    -1 1 -5 156.4
    1 -1 5 225.01
    -1 1 -5 205.36
    1 -1 5 199.24
    1 -1 5 217.32
    -2 1 -5 4.5
    2 -1 5 4.15
    2 -1 5 0.8
    2 -1 5 12.6
    3 -1 5 21.12
    -3 1 -5 56.95
    3 -1 5 51.48
    3 -1 5 34.69
    3 -1 5 64.62
    3 -1 5 28.51
    3 -1 5 41.94
    3 -1 5 31.57
    -3 1 -5 44.63
    3 -1 5 48.05
    4 -1 5 3.41
    4 -1 5 -2.83
    4 -1 5 -3.24
    4 -1 5 3.53
    4 -1 5 -2.95
    4 -1 5 -0.53
    4 -1 5 0.91
    5 -1 5 1.52
    5 -1 5 -0.73
    5 -1 5 -0.97
    -5 1 -5 -2.6
    5 -1 5 -1.92
    -6 0 5 5.96
    6 0 -5 5.36
    -6 0 5 6.02
    -5 0 5 18.58
    -5 0 5 21.23
    -5 0 5 2.53
    5 0 -5 11.62
    -4 0 5 -4.05
    4 0 -5 12.42
    -4 0 5 6.87
    -4 0 5 8.44
    -4 0 5 11.77
    -4 0 5 13.95
    -4 0 5 25.23
    -4 0 5 6.99
    4 0 -5 4.17
    -4 0 5 2.83
    -3 0 5 24.65
    3 0 -5 89
    -3 0 5 102.12
    -3 0 5 21.95
    3 0 -5 100.85
    2 0 -5 404.27
    2 0 -5 360.44
    -2 0 5 390.56
    -2 0 5 383.08
    -2 0 5 342.97
    -1 0 5 310.88
    -1 0 5 341.39
    -1 0 5 332.38
    -1 0 5 331.81
    -1 0 5 336.52
    1 0 -5 340.98
    0 0 5 378.99
    0 0 5 342.06
    0 0 5 456.68
    1 0 5 132.11
    1 0 5 134.6
    -1 0 -5 156.82
    1 0 5 99.77
    1 0 5 136.33
    -1 0 -5 108.66
    -2 0 -5 86.93
    -2 0 -5 101.42
    2 0 5 118.78
    2 0 5 104.61
    2 0 5 92.76
    3 0 5 0.07
    3 0 5 5.27
    3 0 5 9
    3 0 5 3.89
    -3 0 -5 -0.23
    -3 0 -5 4.92
    3 0 5 -2.5
    3 0 5 9.64
    3 0 5 0.37
    3 0 5 10.35
    3 0 5 6.09
    4 0 5 9.32
    4 0 5 9.71
    -4 0 -5 16.65
    4 0 5 3.52
    4 0 5 12.32
    4 0 5 8.21
    4 0 5 9.93
    -5 0 -5 16.61
    5 0 5 17.89
    5 0 5 16.46
    5 0 5 16.5
    6 -1 -5 42.77
    -6 1 5 54.2
    -6 1 5 56.44
    5 -1 -5 54.78
    -5 1 5 45.22
    -5 1 5 52.66
    -5 1 5 50.47
    -5 1 5 49.84
    -5 1 5 52.24
    -4 1 5 0.52
    -4 1 5 87.28
    -4 1 5 93.71
    -4 1 5 20.13
    4 -1 -5 86.51
    -4 1 5 90.13
    -4 1 5 87.3
    -4 1 5 86.66
    4 -1 -5 70.11
    -3 1 5 -4.34
    -3 1 5 7.8
    -3 1 5 -4.16
    -3 1 5 11.57
    3 -1 -5 10.35
    2 -1 -5 19.16
    -2 1 5 -3.32
    2 -1 -5 15.92
    -2 1 5 18.13
    -2 1 5 21.84
    -2 1 5 14.15
    2 -1 -5 11.29
    -1 1 5 125.19
    -1 1 5 140.5
    1 -1 -5 130.27
    1 -1 -5 123.68
    -1 1 5 140.35
    -1 1 5 103.78
    -1 1 5 148.15
    0 1 5 8.97
    0 -1 -5 3.48
    0 -1 -5 1.91
    0 1 5 -9.7
    0 1 5 4.41
    0 1 5 -1.12
    0 1 5 0.73
    1 1 5 122.37
    1 1 5 127.45
    1 1 5 115.26
    -1 -1 -5 138.25
    -1 -1 -5 116.72
    1 1 5 122.63
    -2 -1 -5 0.94
    -2 -1 -5 -8.01
    2 1 5 6.57
    2 1 5 3.77
    2 1 5 2.12
    3 1 5 13.11
    -3 -1 -5 27.26
    3 1 5 18.49
    3 1 5 25.7
    3 1 5 25.45
    3 1 5 35.09
    3 1 5 23.27
    3 1 5 24.99
    4 1 5 10.9
    -4 -1 -5 0.34
    4 1 5 13.11
    4 1 5 8.6
    4 1 5 6.22
    4 1 5 4.16
    5 1 5 17.97
    -5 -1 -5 19.42
    5 1 5 23.98
    5 1 5 21.95
    6 -2 -5 -0.03
    -6 2 5 -0.77
    6 -2 -5 -2.22
    -5 2 5 12.48
    5 -2 -5 5.57
    5 -2 -5 12.2
    -5 2 5 13.32
    -5 2 5 13.5
    -4 2 5 64.99
    4 -2 -5 65.48
    -4 2 5 59.51
    4 -2 -5 53.94
    -4 2 5 63.65
    -4 2 5 25.43
    -4 2 5 63.65
    -4 2 5 62.04
    -4 2 5 67.22
    -3 2 5 335.66
    -3 2 5 343.4
    3 -2 -5 326.39
    3 -2 -5 350.26
    3 -2 -5 359.54
    2 -2 -5 356.81
    -2 2 5 331.81
    -2 2 5 351.23
    2 -2 -5 344.81
    -2 2 5 356.76
    2 -2 -5 332.72
    -1 2 5 42.11
    -1 2 5 60.15
    1 -2 -5 37.4
    1 -2 -5 47.46
    -1 2 5 54.14
    -1 2 5 52.79
    -1 2 5 31.18
    0 2 5 0.17
    0 -2 -5 13.08
    0 2 5 10.16
    0 2 5 18.14
    0 -2 -5 15.56
    1 2 5 24.84
    1 2 5 42.91
    1 2 5 50.91
    -1 -2 -5 40.56
    1 2 5 48.46
    2 2 5 279.77
    2 2 5 286.67
    2 2 5 180.97
    3 2 5 29.63
    3 2 5 8.53
    3 2 5 28.1
    3 2 5 24.55
    3 2 5 32.95
    3 2 5 28.22
    4 2 5 -5.16
    4 2 5 -2.99
    4 2 5 2.5
    4 2 5 -1.05
    -5 -2 -5 25.65
    5 2 5 32
    5 2 5 30.02
    6 -3 -5 59.46
    -6 3 5 62.15
    -6 3 5 66.66
    6 -3 -5 61.92
    -5 3 5 76.85
    -5 3 5 95.26
    -5 3 5 82.93
    5 -3 -5 86.94
    -4 3 5 9.62
    4 -3 -5 -13.44
    -4 3 5 6.5
    -4 3 5 12.16
    -4 3 5 14.15
    -4 3 5 15.17
    -4 3 5 9.14
    -3 3 5 -7.79
    3 -3 -5 4.79
    -3 3 5 3.86
    3 -3 -5 5.08
    3 -3 -5 2.23
    -3 3 5 3.49
    -2 3 5 -5.95
    2 -3 -5 12.62
    -2 3 5 -6.25
    2 -3 -5 6.22
    -2 3 5 8.67
    2 -3 -5 11.29
    -1 3 5 -0.35
    1 -3 -5 5.06
    -1 3 5 5.2
    -1 3 5 1
    -1 3 5 -5.62
    -1 3 5 1.4
    0 -3 -5 32.59
    0 3 5 19.9
    0 3 5 33.4
    0 3 5 30.33
    0 -3 -5 37.55
    1 3 5 70.11
    1 3 5 104.23
    -1 -3 -5 105.64
    1 3 5 104.24
    -1 -3 -5 102.88
    2 3 5 6.11
    2 3 5 -7.36
    2 3 5 4.69
    2 3 5 2.87
    2 3 5 5.65
    -2 -3 -5 9.57
    2 3 5 3.82
    2 3 5 9.08
    2 3 5 3.42
    3 3 5 162.82
    3 3 5 163.09
    3 3 5 157.57
    3 3 5 115.08
    3 3 5 170.62
    3 3 5 157.69
    4 3 5 75.7
    4 3 5 72.84
    -4 -3 -5 68.37
    4 3 5 67.68
    -5 -3 -5 18.78
    5 3 5 18.29
    6 -4 -5 31.4
    -6 4 5 28.82
    -6 4 5 30.3
    6 -4 -5 24.76
    -5 4 5 38.55
    -5 4 5 31.18
    -5 4 5 29.08
    -5 4 5 27.43
    5 -4 -5 29.34
    -4 4 5 56.82
    -4 4 5 50.24
    -4 4 5 52.02
    -4 4 5 52.62
    -4 4 5 35.07
    -4 4 5 50.33
    4 -4 -5 33.68
    4 -4 -5 54.36
    -3 4 5 0.76
    -3 4 5 9.73
    3 -4 -5 -2.74
    3 -4 -5 12.32
    3 -4 -5 8.25
    -3 4 5 -12.35
    2 -4 -5 315.1
    2 -4 -5 256.1
    -2 4 5 319.06
    -2 4 5 300.72
    2 -4 -5 325.23
    -1 4 5 155.86
    1 -4 -5 132.81
    -1 4 5 117.21
    0 -4 -5 124.62
    0 -4 -5 141.16
    0 4 5 130.91
    0 4 5 132.57
    0 4 5 38.58
    1 4 5 172.36
    1 4 5 121.53
    -1 -4 -5 247.61
    -1 -4 -5 206.41
    -2 -4 -5 19.77
    2 4 5 26.28
    2 4 5 18.05
    2 4 5 19.93
    2 4 5 19.72
    2 4 5 17.19
    -2 -4 -5 31.11
    2 4 5 21.94
    -3 -4 -5 -0.87
    3 4 5 2.34
    3 4 5 -1.74
    3 4 5 1.35
    3 4 5 1.3
    3 4 5 -1.5
    4 4 5 25.89
    4 4 5 6.75
    -4 -4 -5 12.12
    -6 5 5 18.86
    6 -5 -5 18.32
    -6 5 5 16.84
    6 -5 -5 15.68
    -5 5 5 1.14
    -5 5 5 -4.27
    5 -5 -5 3.21
    -5 5 5 2.84
    -5 5 5 -1.42
    -4 5 5 245.11
    -4 5 5 268.84
    -4 5 5 260.73
    -4 5 5 259.12
    4 -5 -5 259.68
    -4 5 5 244.8
    -3 5 5 75.36
    3 -5 -5 55.04
    -3 5 5 70.97
    -3 5 5 69.32
    -3 5 5 70.06
    -3 5 5 8.94
    3 -5 -5 40.88
    -3 5 5 67.16
    -3 5 5 66.6
    -3 5 5 18.11
    3 -5 -5 69.45
    2 -5 -5 21.16
    2 -5 -5 17.99
    -2 5 5 1.44
    2 -5 -5 23.93
    -2 5 5 -10.26
    -2 5 5 20.93
    1 -5 -5 2.22
    1 -5 -5 0.88
    -1 5 5 -0.02
    -1 5 5 -7.4
    0 5 5 39.42
    0 -5 -5 26.8
    0 5 5 37.26
    0 5 5 43.94
    0 5 5 8.95
    0 -5 -5 68.6
    0 5 5 19.54
    1 5 5 186.83
    1 5 5 187.04
    -1 -5 -5 195.95
    1 5 5 162.51
    1 5 5 174.04
    1 5 5 184.32
    1 5 5 132.37
    1 5 5 178.66
    -1 -5 -5 174.51
    1 5 5 -0.68
    1 5 5 190.63
    2 5 5 139.44
    2 5 5 140.96
    2 5 5 155.93
    2 5 5 134.48
    2 5 5 147.81
    3 5 5 33.22
    3 5 5 31.8
    3 5 5 35.35
    -3 -5 -5 40.78
    3 5 5 35.07
    3 5 5 43.12
    -4 -5 -5 30.5
    -4 -5 -5 28.21
    4 5 5 30.19
    4 5 5 32.82
    -6 6 5 -1.82
    -6 6 5 -0.02
    6 -6 -5 1.16
    5 -6 -5 11.76
    -5 6 5 6.99
    -5 6 5 8.45
    -5 6 5 16.21
    -5 6 5 7.24
    -4 6 5 75.8
    -4 6 5 79.11
    -4 6 5 77.62
    -4 6 5 53.3
    4 -6 -5 80.4
    -4 6 5 75.06
    -3 6 5 13.86
    -3 6 5 20.16
    -3 6 5 22.05
    -3 6 5 20.71
    -3 6 5 23.37
    3 -6 -5 20.17
    -3 6 5 7.96
    -3 6 5 21.43
    2 -6 -5 -7.72
    -2 6 5 -0.68
    -2 6 5 -23.92
    -2 6 5 -1.53
    -2 6 5 -5.19
    2 -6 -5 -19.29
    2 -6 -5 4.64
    -2 6 5 -4.4
    -2 6 5 0.55
    2 -6 -5 -2.68
    -2 6 5 -3.52
    -1 6 5 84.63
    -1 6 5 109.9
    -1 6 5 9.09
    -1 6 5 91.04
    -1 6 5 83.53
    -1 6 5 66.48
    -1 6 5 88.78
    -1 6 5 99.77
    1 -6 -5 104.92
    1 -6 -5 96.53
    0 6 5 -6.66
    0 6 5 2.46
    0 6 5 2.15
    0 -6 -5 2.31
    0 6 5 0.29
    0 -6 -5 4.15
    0 -6 -5 -0.28
    0 6 5 -1.43
    0 6 5 -0.32
    0 6 5 22.1
    1 6 5 20.25
    1 6 5 11.35
    1 6 5 12.22
    1 6 5 11.87
    1 6 5 13.17
    2 6 5 15.59
    2 6 5 13.14
    2 6 5 17.81
    2 6 5 15.67
    3 6 5 7.23
    3 6 5 7.28
    3 6 5 3.68
    -3 -6 -5 4.93
    -6 7 5 5.52
    6 -7 -5 8.69
    5 -7 -5 13.02
    -5 7 5 14.02
    -5 7 5 16.88
    -4 7 5 5.61
    -4 7 5 1.41
    4 -7 -5 5.67
    -4 7 5 4.48
    -3 7 5 12.46
    -3 7 5 18.5
    -3 7 5 8.59
    3 -7 -5 17.27
    -3 7 5 11.51
    -3 7 5 19.08
    2 -7 -5 21.03
    2 -7 -5 16.32
    -2 7 5 6.8
    -2 7 5 12.53
    -2 7 5 9.01
    -2 7 5 12.15
    1 -7 -5 43.57
    -1 7 5 53.59
    -1 7 5 45.36
    -1 7 5 44.82
    -1 7 5 51.11
    0 -7 -5 -0.08
    0 7 5 3.54
    0 7 5 5.13
    0 7 5 2.3
    0 7 5 0.82
    0 7 5 4.85
    0 -7 -5 8.95
    1 7 5 20
    1 7 5 9.96
    -1 -7 -5 28.53
    -1 -7 -5 18.47
    1 7 5 9.98
    1 7 5 23.81
    2 7 5 4.05
    -2 -7 -5 -0.51
    2 7 5 4.53
    2 7 5 0.45
    3 7 5 7.65
    3 7 5 7.95
    -3 -7 -5 10.96
    5 -8 -5 18.34
    -5 8 5 22.57
    -5 8 5 22.48
    4 -8 -5 3.64
    -4 8 5 8.15
    -4 8 5 8.81
    4 -8 -5 3.5
    -4 8 5 9.45
    -3 8 5 0.85
    -3 8 5 -3.25
    3 -8 -5 2.26
    -3 8 5 -0.34
    -3 8 5 -0.16
    -2 8 5 1.84
    -2 8 5 2.17
    -2 8 5 1.64
    2 -8 -5 0.88
    2 -8 -5 5.69
    1 -8 -5 1.88
    -1 8 5 0.2
    1 -8 -5 4.31
    -1 8 5 -0.69
    -1 8 5 3
    0 8 5 44.11
    0 8 5 30.07
    0 -8 -5 41.99
    0 -8 -5 40.64
    -1 -8 -5 6.28
    1 8 5 11.47
    1 8 5 3.54
    -2 -8 -5 -1.75
    2 8 5 2.08
    -2 -8 -5 6.07
    5 -9 -5 45.1
    -5 9 5 37.47
    -5 9 5 33.87
    -4 9 5 15.56
    -4 9 5 11.31
    4 -9 -5 6.65
    -3 9 5 7.23
    -3 9 5 2.72
    3 -9 -5 11.7
    -3 9 5 7.32
    3 -9 -5 17.71
    2 -9 -5 9.25
    -2 9 5 4.75
    2 -9 -5 -0.32
    -2 9 5 2.7
    -1 9 5 82.45
    -1 9 5 81.18
    1 -9 -5 88.75
    -1 9 5 73.08
    1 -9 -5 74.61
    0 -9 -5 14.12
    0 9 5 10.34
    0 -9 -5 14.13
    0 9 5 12.54
    -1 -9 -5 13.62
    -1 -9 -5 9.89
    1 9 5 13.53
    1 9 5 10.29
    2 9 5 -1.53
    -4 10 5 1.14
    -3 10 5 15.53
    -3 10 5 13.03
    3 -10 -5 16.08
    2 -10 -5 13.68
    -2 10 5 11.32
    -2 10 5 6.93
    -1 10 5 42.21
    -1 10 5 42.85
    1 -10 -5 42.86
    0 -10 -5 12.81
    0 10 5 17.67
    0 10 5 11.94
    -3 11 5 3.51
    2 -11 -5 9.41
    -2 11 5 11.24
    -2 11 5 7.03
    1 -11 -5 8.11
    -1 11 5 7.67
    1 12 -6 8.12
    -1 -12 6 7.5
    0 -12 6 -0.72
    0 12 -6 0.76
    1 -12 6 3.34
    -1 12 -6 1.69
    -1 12 -6 -1.24
    -2 12 -6 5.65
    -2 12 -6 7.6
    2 -12 6 10.14
    2 -12 6 12.93
    -3 12 -6 9.42
    3 -12 6 10.85
    2 11 -6 17.97
    -2 -11 6 18.99
    -2 -11 6 17.6
    2 11 -6 6.84
    1 11 -6 0.57
    -1 -11 6 1.24
    1 11 -6 0.81
    -1 -11 6 4.33
    0 11 -6 2.87
    0 -11 6 6.01
    0 -11 6 4.4
    0 -11 6 6.62
    1 -11 6 16.48
    -1 11 -6 19.34
    1 -11 6 17.92
    1 -11 6 27.52
    1 -11 6 25.63
    2 -11 6 33.16
    2 -11 6 21.6
    -2 11 -6 33.04
    2 -11 6 31.37
    3 -11 6 2.82
    -3 11 -6 2.37
    3 -11 6 4.17
    4 -11 6 -0.02
    3 10 -6 0.45
    -3 -10 6 2.51
    -2 -10 6 12.3
    2 10 -6 11.95
    -2 -10 6 10.07
    -1 -10 6 3.07
    1 10 -6 2.27
    1 10 -6 0.9
    -1 -10 6 0.94
    0 -10 6 12.78
    0 10 -6 9.5
    0 -10 6 7.05
    0 -10 6 8.27
    0 10 -6 4.1
    1 -10 6 2.89
    1 -10 6 5.51
    -1 10 -6 -1.25
    1 -10 6 4.56
    1 -10 6 0.42
    -1 10 -6 -0.8
    1 -10 6 1.81
    2 -10 6 12.82
    -2 10 -6 14.46
    2 -10 6 12.87
    -2 10 -6 11.24
    2 -10 6 9.54
    2 -10 6 11.87
    3 -10 6 4.9
    3 -10 6 4.27
    -3 10 -6 2.95
    3 -10 6 7.38
    -4 10 -6 0.12
    -4 10 -6 0.5
    4 -10 6 5.95
    -3 -9 6 0.06
    -3 -9 6 1.11
    3 9 -6 -0.36
    -2 -9 6 22.45
    2 9 -6 15.4
    -2 -9 6 26.78
    -2 -9 6 27.07
    -2 -9 6 19.83
    -1 -9 6 1.05
    -1 -9 6 3.07
    1 9 -6 4.05
    1 9 -6 0.09
    -1 -9 6 -1.56
    -1 -9 6 0.98
    -1 -9 6 -4.28
    0 -9 6 10.55
    0 -9 6 6.12
    0 9 -6 6.65
    0 -9 6 11.86
    0 -9 6 11.15
    0 -9 6 19.63
    0 -9 6 7.66
    1 -9 6 14.87
    -1 9 -6 5.9
    -1 9 -6 11.67
    1 -9 6 6.55
    1 -9 6 6.72
    1 -9 6 11.16
    1 -9 6 7.63
    1 -9 6 12.3
    2 -9 6 5.79
    2 -9 6 6.48
    2 -9 6 6.88
    2 -9 6 7.29
    2 -9 6 7.1
    -2 9 -6 6.78
    2 -9 6 4.53
    -3 9 -6 64.29
    3 -9 6 64.13
    3 -9 6 49.61
    3 -9 6 59.98
    4 -9 6 8.45
    4 -9 6 6.39
    -4 9 -6 -0.51
    4 -9 6 13.47
    -4 9 -6 7.96
    -5 9 -6 2.47
    -4 -8 6 1.71
    -4 -8 6 0.77
    4 8 -6 -0.25
    4 8 -6 -2.61
    -3 -8 6 0.92
    -3 -8 6 -3.54
    3 8 -6 0.07
    3 8 -6 1.81
    -3 -8 6 -4.27
    -2 -8 6 1.6
    -2 -8 6 1.15
    2 8 -6 -0.44
    -2 -8 6 0.62
    -2 -8 6 3
    -1 -8 6 11.33
    -1 -8 6 8.86
    -1 -8 6 20.37
    1 8 -6 3.81
    -1 -8 6 21.56
    -1 -8 6 14.2
    -1 -8 6 12.94
    0 -8 6 23.35
    0 8 -6 34.04
    0 8 -6 32.5
    0 -8 6 -38.35
    0 -8 6 25.37
    0 -8 6 23.95
    0 -8 6 21.85
    0 -8 6 25.9
    0 -8 6 28.26
    0 -8 6 25.69
    1 -8 6 124.92
    1 -8 6 122.78
    1 -8 6 118.91
    1 -8 6 117.91
    1 -8 6 122.87
    -1 8 -6 124.64
    1 -8 6 130.96
    1 -8 6 116.76
    2 -8 6 54.01
    2 -8 6 57.48
    2 -8 6 55.08
    2 -8 6 54.47
    -2 8 -6 61.46
    2 -8 6 55.04
    2 -8 6 55.52
    3 -8 6 55
    3 -8 6 59.2
    3 -8 6 56.7
    3 -8 6 49.96
    3 -8 6 58.57
    -3 8 -6 67.18
    3 -8 6 42.9
    4 -8 6 15.5
    4 -8 6 6.71
    4 -8 6 6.59
    4 -8 6 7.14
    -5 8 -6 1.39
    5 -8 6 1.17
    5 7 -6 54.75
    -4 -7 6 30.96
    4 7 -6 29.49
    4 7 -6 17.42
    -4 -7 6 31.74
    3 7 -6 49.65
    -3 -7 6 48.79
    -3 -7 6 48.99
    -3 -7 6 50.24
    -2 -7 6 6.7
    -2 -7 6 10.02
    -2 -7 6 7.52
    -2 -7 6 10.01
    -2 -7 6 12.27
    -2 -7 6 7.95
    1 7 -6 85.23
    1 7 -6 147.93
    -1 -7 6 115.88
    -1 -7 6 100.01
    -1 -7 6 101.83
    -1 -7 6 18.86
    -1 -7 6 109.6
    -1 -7 6 104.69
    -1 -7 6 25.63
    -1 -7 6 101.67
    -1 -7 6 107.07
    -1 -7 6 109.21
    0 -7 6 -1.25
    0 -7 6 1.01
    0 -7 6 7.82
    0 -7 6 0.92
    0 -7 6 9.87
    0 -7 6 5.55
    0 7 -6 -3.55
    0 -7 6 4.94
    0 -7 6 1.46
    0 -7 6 2.83
    1 -7 6 136.94
    1 -7 6 133.69
    -1 7 -6 132.85
    1 -7 6 111.51
    1 -7 6 137.86
    1 -7 6 138.72
    1 -7 6 38.24
    -1 7 -6 127.89
    1 -7 6 134.31
    1 -7 6 140.97
    2 -7 6 163.94
    2 -7 6 169.98
    2 -7 6 168.73
    2 -7 6 163.63
    -2 7 -6 164.08
    2 -7 6 153.8
    -2 7 -6 133.19
    2 -7 6 164.16
    2 -7 6 158.97
    2 -7 6 167.08
    -2 7 -6 179.16
    3 -7 6 1.79
    3 -7 6 -1.79
    3 -7 6 2.64
    -3 7 -6 5.11
    3 -7 6 5.66
    3 -7 6 4.17
    3 -7 6 1.94
    4 -7 6 27.27
    4 -7 6 36.63
    4 -7 6 37.39
    4 -7 6 25.1
    4 -7 6 19.97
    4 -7 6 39.71
    -5 7 -6 2.64
    5 -7 6 5.94
    -5 -6 6 4.12
    5 6 -6 3.3
    -5 -6 6 6.08
    -4 -6 6 19.4
    4 6 -6 17.27
    -4 -6 6 26.05
    -3 -6 6 124.39
    3 6 -6 132.17
    -3 -6 6 121.55
    -3 -6 6 123.33
    -3 -6 6 126.74
    -3 -6 6 128.28
    -2 -6 6 0.03
    2 6 -6 6.57
    -2 -6 6 -21.08
    -2 -6 6 -0.84
    2 6 -6 0.96
    -2 -6 6 2.03
    -2 -6 6 -1.17
    2 6 -6 -8.26
    -2 -6 6 -3.82
    -2 -6 6 -0.76
    -2 -6 6 -6.58
    1 6 -6 124.87
    -1 -6 6 134.14
    1 6 -6 123.57
    0 6 -6 40.24
    0 -6 6 10.14
    0 6 -6 23.53
    0 -6 6 32.01
    0 -6 6 23.01
    -1 6 -6 3.97
    1 -6 6 28.78
    1 -6 6 12.95
    2 -6 6 53.56
    2 -6 6 51.87
    2 -6 6 50.52
    2 -6 6 55.68
    2 -6 6 55.53
    -2 6 -6 46.88
    2 -6 6 25.3
    2 -6 6 49.46
    -2 6 -6 4.46
    2 -6 6 57.27
    -2 6 -6 27.76
    2 -6 6 51.53
    3 -6 6 93.11
    3 -6 6 86.64
    3 -6 6 93.94
    3 -6 6 94.63
    3 -6 6 88.63
    -3 6 -6 79.8
    3 -6 6 98.62
    4 -6 6 1.09
    4 -6 6 3.41
    4 -6 6 2.27
    4 -6 6 4.62
    4 -6 6 1.95
    5 -6 6 2.23
    5 -6 6 2.84
    -5 6 -6 4.53
    5 -6 6 2.72
    5 5 -6 26.23
    -5 -5 6 39.29
    -5 -5 6 34.65
    -4 -5 6 87.76
    -4 -5 6 90.69
    -4 -5 6 88.04
    4 5 -6 82.53
    -4 -5 6 84.53
    -3 -5 6 54.65
    -3 -5 6 54.28
    -3 -5 6 50.35
    -3 -5 6 52.47
    3 5 -6 66.07
    -3 -5 6 47.87
    -3 -5 6 53.27
    -2 -5 6 3.89
    2 5 -6 2.03
    -2 -5 6 -0.47
    1 5 -6 60.14
    -1 -5 6 56.47
    -1 -5 6 11.33
    1 5 -6 53.89
    -1 -5 6 33.03
    0 -5 6 12.19
    0 5 -6 1.45
    0 5 -6 15.43
    0 -5 6 10.43
    0 -5 6 8.57
    1 -5 6 4.13
    1 -5 6 11
    1 -5 6 7.3
    -1 5 -6 -11.76
    1 -5 6 1.45
    1 -5 6 4.46
    -2 5 -6 -0.94
    2 -5 6 2.21
    2 -5 6 9.87
    2 -5 6 5.78
    -2 5 -6 7.09
    -2 5 -6 12.62
    3 -5 6 37.55
    3 -5 6 2.08
    3 -5 6 44.51
    3 -5 6 29.65
    -3 5 -6 57.5
    3 -5 6 25.9
    3 -5 6 32.63
    3 -5 6 60.66
    3 -5 6 29.46
    4 -5 6 -0.91
    4 -5 6 -1.68
    4 -5 6 1.2
    4 -5 6 1.16
    4 -5 6 1.17
    4 -5 6 3.61
    5 -5 6 3.62
    5 -5 6 10.83
    5 -5 6 4.54
    -5 5 -6 3.85
    6 4 -6 10.75
    -6 -4 6 9.54
    -5 -4 6 23.25
    -5 -4 6 18.85
    5 4 -6 20.87
    5 4 -6 19.83
    -4 -4 6 3.81
    -4 -4 6 1.61
    -4 -4 6 10.43
    -4 -4 6 3.88
    -3 -4 6 11.41
    -3 -4 6 26.02
    -3 -4 6 10.05
    3 4 -6 16.92
    -3 -4 6 13.33
    -3 -4 6 15.85
    -3 -4 6 20.17
    -3 -4 6 17.99
    -3 -4 6 -5.78
    -3 -4 6 19.92
    -3 -4 6 17.13
    -2 -4 6 13.49
    -2 -4 6 13.92
    2 4 -6 70.13
    -1 -4 6 13.55
    1 4 -6 73.74
    -1 -4 6 44.37
    -1 -4 6 28.09
    0 4 -6 89.86
    0 -4 6 62.5
    0 4 -6 67.64
    0 -4 6 79.29
    0 -4 6 61.61
    1 -4 6 43.37
    1 -4 6 32.9
    1 -4 6 33.33
    -1 4 -6 56.72
    1 -4 6 52.23
    1 -4 6 69.06
    -2 4 -6 37.81
    2 -4 6 29.57
    2 -4 6 47.59
    -2 4 -6 47.28
    2 -4 6 35.26
    -2 4 -6 23.96
    3 -4 6 19.14
    3 -4 6 23.09
    3 -4 6 11.64
    3 -4 6 20.96
    3 -4 6 16.58
    3 -4 6 19.75
    3 -4 6 20.57
    -3 4 -6 31.52
    3 -4 6 16.54
    3 -4 6 16.25
    -4 4 -6 5.37
    4 -4 6 8.65
    4 -4 6 10.4
    4 -4 6 6.13
    4 -4 6 4.23
    4 -4 6 10.02
    4 -4 6 9.65
    5 -4 6 9.92
    5 -4 6 7.97
    5 -4 6 8.91
    -5 4 -6 8.65
    6 3 -6 0.87
    -6 -3 6 2.07
    6 3 -6 -0.68
    5 3 -6 70.03
    5 3 -6 59.62
    -5 -3 6 78.93
    -5 -3 6 74.51
    -4 -3 6 1.08
    -4 -3 6 -2.93
    4 3 -6 -2.75
    -4 -3 6 2.5
    -4 -3 6 2.36
    -4 -3 6 1.31
    -3 -3 6 -2.05
    -3 -3 6 0.93
    -3 -3 6 -0.87
    -3 -3 6 1.29
    -3 -3 6 4.66
    3 3 -6 18.93
    3 3 -6 3.15
    -3 -3 6 1.3
    -3 -3 6 1.3
    -2 -3 6 154.85
    2 3 -6 118.78
    2 3 -6 157.12
    -2 -3 6 101.52
    1 3 -6 51.6
    -1 -3 6 10.35
    -1 -3 6 23.61
    -1 -3 6 45.51
    1 3 -6 54.1
    -1 -3 6 26.21
    0 -3 6 352.16
    0 -3 6 284.46
    0 -3 6 382.62
    0 3 -6 361.14
    1 -3 6 -0.79
    1 -3 6 5.23
    1 -3 6 7.62
    -1 3 -6 11.08
    1 -3 6 6.55
    2 -3 6 17.56
    2 -3 6 8.49
    2 -3 6 9.27
    -2 3 -6 20.3
    3 -3 6 5.36
    3 -3 6 1.58
    3 -3 6 1.82
    3 -3 6 27.06
    3 -3 6 1.04
    -3 3 -6 -22.72
    3 -3 6 1.2
    3 -3 6 4.88
    4 -3 6 11.32
    4 -3 6 24.96
    4 -3 6 19.69
    4 -3 6 19.69
    4 -3 6 13.62
    4 -3 6 6.48
    5 -3 6 1.32
    -5 3 -6 2.66
    5 -3 6 -0.16
    5 -3 6 0.98
    5 -3 6 0.88
    -6 -2 6 -2.55
    6 2 -6 -1.51
    -6 -2 6 -1.32
    6 2 -6 1.65
    5 2 -6 82.98
    -5 -2 6 75.71
    -5 -2 6 83.08
    -4 -2 6 174.39
    -4 -2 6 182.92
    -4 -2 6 164.89
    4 2 -6 169.85
    -4 -2 6 161.87
    -4 -2 6 169.86
    3 2 -6 245.37
    -3 -2 6 256
    3 2 -6 266.33
    -2 -2 6 55.19
    2 2 -6 45.01
    -2 -2 6 50.62
    -2 -2 6 13.94
    2 2 -6 53.26
    -1 -2 6 26.03
    1 2 -6 17.54
    -1 -2 6 13.4
    -1 -2 6 7.7
    1 2 -6 44.38
    -1 -2 6 55.61
    0 -2 6 103.59
    0 -2 6 119.74
    0 -2 6 116.16
    0 -2 6 104.5
    0 -2 6 138.02
    0 -2 6 108.26
    1 -2 6 22.51
    1 -2 6 10.94
    -1 2 -6 30.04
    1 -2 6 27.26
    -1 2 -6 17.56
    1 -2 6 9.06
    2 -2 6 3.97
    -2 2 -6 25.79
    2 -2 6 13.29
    2 -2 6 -9.23
    3 -2 6 0.32
    3 -2 6 3.12
    3 -2 6 2.43
    3 -2 6 3.64
    -3 2 -6 13.85
    3 -2 6 1.8
    3 -2 6 0.02
    3 -2 6 -2.21
    -3 2 -6 -5.84
    4 -2 6 30.32
    4 -2 6 14.48
    4 -2 6 35.15
    4 -2 6 40.21
    4 -2 6 24.45
    4 -2 6 30.67
    5 -2 6 31.12
    5 -2 6 26.01
    5 -2 6 29.62
    -5 2 -6 30.14
    6 1 -6 15.6
    6 1 -6 11.87
    -6 -1 6 10.67
    -6 -1 6 9.29
    -5 -1 6 5.23
    5 1 -6 -1.23
    -5 -1 6 2.66
    -5 -1 6 3.57
    4 1 -6 -2.56
    4 1 -6 -0.73
    -4 -1 6 16.32
    -4 -1 6 -10.14
    -4 -1 6 10.71
    -4 -1 6 6.23
    -4 -1 6 12.89
    -4 -1 6 14.14
    -4 -1 6 8.04
    -4 -1 6 -21.55
    -3 -1 6 8.85
    -3 -1 6 51.7
    -3 -1 6 7.81
    3 1 -6 54.75
    3 1 -6 57.49
    2 1 -6 268.46
    -2 -1 6 256.01
    -2 -1 6 229.54
    -1 -1 6 67.63
    -1 -1 6 100.38
    -1 -1 6 126.65
    1 1 -6 129.91
    1 1 -6 89.77
    0 -1 6 -0.61
    0 -1 6 -1.18
    0 -1 6 -1.46
    0 -1 6 1.4
    0 -1 6 0.93
    0 -1 6 -0.49
    0 -1 6 6.49
    0 -1 6 -3.2
    -1 1 -6 105.77
    1 -1 6 115.69
    1 -1 6 116.97
    1 -1 6 99.02
    1 -1 6 111.61
    2 -1 6 45.6
    2 -1 6 55.03
    -2 1 -6 72.13
    -2 1 -6 60.5
    2 -1 6 65.36
    -3 1 -6 245.14
    3 -1 6 221.59
    -3 1 -6 201.36
    3 -1 6 229.12
    3 -1 6 226.31
    3 -1 6 226.78
    3 -1 6 221.86
    3 -1 6 249.21
    3 -1 6 216.31
    3 -1 6 215.85
    3 -1 6 233.87
    4 -1 6 0.48
    4 -1 6 3.71
    4 -1 6 -1.86
    4 -1 6 0.82
    4 -1 6 2.38
    4 -1 6 -1.46
    5 -1 6 15.11
    -5 1 -6 26.91
    5 -1 6 28
    5 -1 6 22.09
    -6 0 6 -0.36
    6 0 -6 3.71
    6 0 -6 2.8
    -5 0 6 220.98
    -5 0 6 246.37
    -5 0 6 258.31
    -5 0 6 240.4
    -5 0 6 238.34
    -4 0 6 136.41
    -4 0 6 122.78
    -4 0 6 120.3
    -4 0 6 130.4
    -4 0 6 130.43
    -4 0 6 141.31
    4 0 -6 145.75
    -4 0 6 2.63
    -4 0 6 132.02
    -4 0 6 131.94
    4 0 -6 103.16
    -3 0 6 13.86
    -3 0 6 17.32
    -3 0 6 -1.51
    3 0 -6 27.24
    3 0 -6 9.98
    -2 0 6 29.06
    -2 0 6 41.28
    2 0 -6 23.38
    -2 0 6 17.45
    -2 0 6 40.36
    -1 0 6 17.95
    -1 0 6 5.13
    -1 0 6 10.97
    -1 0 6 16.53
    -1 0 6 6.32
    -1 0 6 -3.27
    1 0 -6 3.03
    0 0 6 161.29
    0 0 -6 221.99
    0 0 6 229.37
    0 0 6 237.48
    -1 0 -6 269.5
    1 0 6 264.74
    -1 0 -6 285.44
    1 0 6 298.11
    1 0 6 258.45
    2 0 6 1.91
    -2 0 -6 5.15
    2 0 6 -0.98
    2 0 6 -12.49
    -2 0 -6 -12
    3 0 6 27.31
    3 0 6 30.52
    3 0 6 25.86
    3 0 6 34.05
    -3 0 -6 26.58
    3 0 6 27.32
    3 0 6 6.89
    3 0 6 25.58
    3 0 6 18.62
    -4 0 -6 71.9
    4 0 6 73.4
    4 0 6 74.72
    4 0 6 70.61
    4 0 6 70.43
    4 0 6 62.39
    5 0 6 32.9
    5 0 6 18.36
    -5 0 -6 21.18
    5 0 6 17.17
    6 -1 -6 29.27
    -6 1 6 25.44
    -5 1 6 5.4
    -5 1 6 -0.22
    -5 1 6 3.65
    5 -1 -6 0.74
    -5 1 6 -1.22
    5 -1 -6 0.52
    4 -1 -6 8.85
    -4 1 6 4.14
    -4 1 6 1.62
    -4 1 6 2.64
    -4 1 6 3.76
    -4 1 6 5.04
    -4 1 6 6
    4 -1 -6 6.16
    -4 1 6 7.31
    -4 1 6 2.4
    4 -1 -6 10.61
    3 -1 -6 9.62
    -3 1 6 0.23
    -3 1 6 -13.06
    -3 1 6 10.11
    2 -1 -6 131.16
    2 -1 -6 146.49
    -2 1 6 161.5
    -2 1 6 154.81
    2 -1 -6 148.54
    -2 1 6 156.25
    -1 1 6 615.49
    -1 1 6 568.82
    -1 1 6 556.03
    -1 1 6 435.75
    -1 1 6 568.47
    1 -1 -6 561.86
    0 1 6 95.2
    0 1 6 127.97
    0 1 6 106.59
    0 -1 -6 103.02
    0 1 6 95
    1 1 6 192.52
    1 1 6 191.09
    -1 -1 -6 227.27
    1 1 6 155.86
    2 1 6 42.78
    2 1 6 65.51
    2 1 6 46.1
    2 1 6 59.65
    2 1 6 67.51
    -2 -1 -6 85.45
    2 1 6 56.16
    3 1 6 272.3
    3 1 6 265.36
    3 1 6 270.84
    3 1 6 259.13
    3 1 6 271.99
    4 1 6 1.39
    4 1 6 12.86
    4 1 6 16.47
    4 1 6 15.77
    4 1 6 11.99
    4 1 6 17.9
    -5 -1 -6 0.64
    5 1 6 3.31
    5 1 6 -0.85
    5 1 6 3.64
    6 -2 -6 8.74
    -6 2 6 19.68
    6 -2 -6 17.27
    -6 2 6 22.04
    5 -2 -6 26.11
    -5 2 6 22.56
    -5 2 6 13.54
    -5 2 6 17.89
    -5 2 6 17.9
    -4 2 6 8.48
    -4 2 6 5.2
    -4 2 6 2.18
    -4 2 6 7.83
    4 -2 -6 -15.48
    -4 2 6 8.49
    -4 2 6 14.68
    -4 2 6 6.34
    4 -2 -6 -0.53
    -4 2 6 8.04
    -3 2 6 154.46
    3 -2 -6 163.05
    2 -2 -6 49.89
    2 -2 -6 39.28
    -2 2 6 30.37
    2 -2 -6 44.05
    -2 2 6 40.64
    -2 2 6 60.5
    -1 2 6 19.64
    -1 2 6 12.46
    -1 2 6 11.34
    -1 2 6 12.66
    1 -2 -6 27.69
    -1 2 6 34.48
    0 -2 -6 61.5
    0 -2 -6 85.01
    0 2 6 74.68
    0 2 6 102.85
    0 2 6 32.68
    1 2 6 226.86
    1 2 6 285.22
    1 2 6 298.21
    -1 -2 -6 270.78
    -2 -2 -6 407.62
    2 2 6 418.63
    2 2 6 326.27
    2 2 6 404.84
    2 2 6 417.65
    2 2 6 429.59
    2 2 6 404.37
    2 2 6 401.7
    2 2 6 419.02
    3 2 6 4.11
    3 2 6 11.24
    3 2 6 9.29
    3 2 6 13.63
    3 2 6 8.48
    3 2 6 9.43
    4 2 6 2.62
    -4 -2 -6 1.82
    4 2 6 5.59
    4 2 6 8.66
    4 2 6 5.57
    -5 -2 -6 10.05
    6 -3 -6 8.96
    -6 3 6 9.56
    -6 3 6 11.65
    6 -3 -6 4.22
    -5 3 6 6.28
    -5 3 6 6.79
    -5 3 6 4.13
    -5 3 6 5.65
    5 -3 -6 6.2
    -4 3 6 21.98
    -4 3 6 16.37
    4 -3 -6 -5.42
    -4 3 6 20.13
    -4 3 6 18.99
    -4 3 6 20.32
    -4 3 6 8.87
    -4 3 6 16.35
    -4 3 6 20.98
    3 -3 -6 95.55
    3 -3 -6 141.84
    -3 3 6 130
    3 -3 -6 117.48
    -3 3 6 21.56
    2 -3 -6 -4.04
    2 -3 -6 1.76
    -2 3 6 -20.77
    2 -3 -6 4.51
    -2 3 6 -1.3
    -2 3 6 5.8
    -1 3 6 15.24
    -1 3 6 21.76
    1 -3 -6 6.17
    -1 3 6 -6.13
    0 3 6 -14.52
    0 -3 -6 27.62
    0 3 6 30.08
    0 3 6 25.04
    0 -3 -6 38.03
    1 3 6 15.81
    -1 -3 -6 13.47
    1 3 6 27.8
    -1 -3 -6 10.36
    2 3 6 111.36
    2 3 6 120.24
    2 3 6 127.45
    2 3 6 128.44
    2 3 6 115.67
    2 3 6 126.09
    -2 -3 -6 105.51
    2 3 6 109.92
    3 3 6 16.28
    3 3 6 13.8
    3 3 6 13.68
    3 3 6 12.79
    3 3 6 5.43
    3 3 6 7.55
    4 3 6 10.37
    4 3 6 10.49
    4 3 6 12.76
    4 3 6 27.88
    -4 -3 -6 15.35
    6 -4 -6 11.48
    -6 4 6 9.57
    6 -4 -6 5.88
    -6 4 6 14
    -5 4 6 5.22
    -5 4 6 2.12
    -5 4 6 0.87
    5 -4 -6 5.05
    -5 4 6 2.83
    -5 4 6 2.74
    -4 4 6 21.57
    -4 4 6 23.56
    -4 4 6 23.36
    -4 4 6 24.37
    -4 4 6 24.97
    -4 4 6 26.01
    -4 4 6 18.81
    -3 4 6 32.63
    3 -4 -6 14.2
    -3 4 6 25.72
    -3 4 6 25.11
    -3 4 6 33.58
    -3 4 6 37.19
    -3 4 6 -3.41
    3 -4 -6 29.42
    -3 4 6 26.91
    -3 4 6 29.32
    3 -4 -6 28.28
    -3 4 6 11.15
    2 -4 -6 9.61
    2 -4 -6 23.38
    2 -4 -6 23.73
    -2 4 6 13.39
    -2 4 6 -9.76
    -2 4 6 19.03
    1 -4 -6 11.02
    -1 4 6 -40.3
    -1 4 6 11.82
    -1 4 6 19.6
    0 -4 -6 71.99
    0 4 6 26.68
    0 4 6 23.6
    0 -4 -6 59.91
    0 4 6 62.01
    -1 -4 -6 -11.64
    1 4 6 1.35
    1 4 6 -0.47
    -1 -4 -6 13.13
    1 4 6 -1.41
    1 4 6 2.92
    1 4 6 -0.25
    1 4 6 6.97
    1 4 6 -5.68
    2 4 6 65.39
    2 4 6 55.14
    2 4 6 39.74
    2 4 6 62.29
    2 4 6 61.46
    2 4 6 64.04
    3 4 6 24.69
    3 4 6 18.09
    3 4 6 18.73
    -3 -4 -6 24.9
    3 4 6 12.73
    3 4 6 16.46
    -4 -4 -6 9.34
    -4 -4 -6 3.73
    4 4 6 2.82
    4 4 6 5.35
    -6 5 6 22.06
    6 -5 -6 21.8
    -6 5 6 20.18
    -5 5 6 -1.74
    -5 5 6 -4.72
    -5 5 6 2.24
    -5 5 6 -0.46
    5 -5 -6 -1.56
    -5 5 6 7.07
    -4 5 6 36.72
    -4 5 6 41.35
    -4 5 6 34.67
    4 -5 -6 46.29
    -4 5 6 34.04
    -4 5 6 30.23
    3 -5 -6 129.23
    -3 5 6 129.4
    -3 5 6 135.95
    3 -5 -6 183.42
    -3 5 6 131.39
    -3 5 6 119.59
    -3 5 6 135.78
    -3 5 6 -31.39
    3 -5 -6 108.22
    -3 5 6 123.07
    -3 5 6 124.57
    -2 5 6 63.15
    2 -5 -6 49.35
    -2 5 6 57.6
    -2 5 6 14.77
    -2 5 6 60.67
    -2 5 6 62.82
    -2 5 6 57.01
    2 -5 -6 57.12
    -2 5 6 51.82
    2 -5 -6 65.71
    -1 5 6 27.05
    -1 5 6 29.32
    -1 5 6 33.8
    -1 5 6 35.11
    -1 5 6 32.1
    -1 5 6 36.04
    1 -5 -6 21.66
    -1 5 6 22.38
    -1 5 6 23.41
    1 -5 -6 35.35
    0 5 6 -5.21
    0 5 6 20.92
    0 5 6 20.38
    0 5 6 27.24
    0 5 6 25.14
    0 5 6 24.09
    0 5 6 8.43
    0 -5 -6 55.52
    0 5 6 28.11
    1 5 6 2.84
    1 5 6 6.35
    1 5 6 3.75
    1 5 6 2.25
    1 5 6 2.69
    1 5 6 3.47
    1 5 6 10.19
    2 5 6 -1.14
    2 5 6 -8.09
    2 5 6 -0.09
    2 5 6 3.09
    2 5 6 0.85
    2 5 6 5.53
    3 5 6 1.3
    3 5 6 0.88
    3 5 6 -0.09
    3 5 6 2.83
    4 5 6 11.43
    -4 -5 -6 12.06
    -6 6 6 11.44
    6 -6 -6 15.91
    -5 6 6 81.4
    -5 6 6 82.42
    -5 6 6 84.02
    -5 6 6 65.17
    5 -6 -6 82.88
    -4 6 6 49.27
    -4 6 6 38.66
    -4 6 6 45.23
    -4 6 6 49.28
    -4 6 6 40.3
    4 -6 -6 45.72
    -3 6 6 45.22
    -3 6 6 37.57
    -3 6 6 42.89
    -3 6 6 21.99
    -3 6 6 45.14
    -3 6 6 41.09
    3 -6 -6 44.8
    -3 6 6 38.11
    2 -6 -6 -16.83
    -2 6 6 0.87
    2 -6 -6 7.37
    -2 6 6 2.91
    2 -6 -6 -0.23
    -2 6 6 1.22
    -2 6 6 1.2
    -2 6 6 1.81
    -1 6 6 1.9
    -1 6 6 0.42
    -1 6 6 -0.05
    -1 6 6 -6.39
    -1 6 6 3.4
    -1 6 6 -1.68
    1 -6 -6 3.58
    -1 6 6 -1.76
    0 6 6 232.26
    0 6 6 239.95
    0 6 6 222.08
    0 6 6 237.9
    0 6 6 253.01
    1 6 6 89.14
    1 6 6 80.15
    1 6 6 72.54
    1 6 6 84.4
    1 6 6 87.35
    1 6 6 88.68
    2 6 6 24.56
    2 6 6 16.89
    2 6 6 14.09
    2 6 6 19.84
    -2 -6 -6 27.33
    -3 -6 -6 18.28
    3 6 6 16.64
    3 6 6 30.16
    3 6 6 15.84
    -6 7 6 0.98
    6 -7 -6 4.11
    5 -7 -6 0.3
    -5 7 6 2.89
    -5 7 6 3.31
    4 -7 -6 2.21
    -4 7 6 -2.07
    -4 7 6 2.57
    -4 7 6 6.07
    -3 7 6 52.09
    -3 7 6 37.07
    -3 7 6 46.1
    3 -7 -6 47.94
    -3 7 6 44.87
    -3 7 6 39.08
    -2 7 6 31.39
    -2 7 6 29.43
    -2 7 6 25.21
    -2 7 6 40.19
    -2 7 6 19.82
    2 -7 -6 31.55
    2 -7 -6 28.88
    -1 7 6 36.52
    1 -7 -6 32.96
    -1 7 6 32.44
    -1 7 6 35.31
    -1 7 6 20.93
    -1 7 6 27.48
    0 7 6 56.21
    0 7 6 49.41
    0 7 6 48.71
    0 7 6 53.85
    0 7 6 49.46
    0 -7 -6 59.96
    1 7 6 1.12
    1 7 6 4.71
    1 7 6 1.85
    -1 -7 -6 1.17
    -1 -7 -6 2.66
    1 7 6 4.06
    1 7 6 2.59
    2 7 6 6.77
    -2 -7 -6 0.79
    2 7 6 3.22
    2 7 6 1.5
    -3 -7 -6 0.71
    5 -8 -6 40.57
    -5 8 6 42.23
    -5 8 6 36.94
    4 -8 -6 4.03
    -4 8 6 15.46
    -4 8 6 20.67
    -3 8 6 4.93
    -3 8 6 5.7
    3 -8 -6 11.57
    -3 8 6 2.25
    -2 8 6 -0.89
    2 -8 -6 5.5
    -2 8 6 0.67
    -2 8 6 -1.64
    -2 8 6 3.05
    2 -8 -6 -5.28
    -1 8 6 2.39
    -1 8 6 -6.72
    1 -8 -6 -0.17
    1 -8 -6 -2.84
    -1 8 6 0.57
    -1 8 6 -0.14
    0 8 6 1.27
    0 8 6 1.95
    0 -8 -6 -2.89
    0 8 6 0.87
    1 8 6 6.24
    1 8 6 3.01
    -1 -8 -6 0.45
    1 8 6 1.03
    -2 -8 -6 11.06
    -2 -8 -6 13.79
    2 8 6 14.56
    -4 9 6 -1.16
    4 -9 -6 0.45
    -4 9 6 -1.01
    -3 9 6 4.65
    -3 9 6 13.28
    -3 9 6 13.78
    -2 9 6 13.63
    2 -9 -6 16.06
    -2 9 6 9.29
    -2 9 6 9.34
    1 -9 -6 35.85
    -1 9 6 29.58
    -1 9 6 33.1
    0 9 6 6.14
    0 9 6 5.76
    0 -9 -6 5.72
    1 9 6 8.6
    -1 -9 -6 6.56
    -1 -9 -6 13.05
    1 9 6 8.3
    -4 10 6 0.53
    -3 10 6 -2.38
    -3 10 6 1.53
    -2 10 6 11.71
    2 -10 -6 14.9
    -2 10 6 15.27
    1 -10 -6 15.65
    -1 10 6 11.63
    0 -10 -6 7.57
    1 12 -7 1.74
    0 -12 7 6.74
    0 12 -7 11.71
    0 12 -7 5.36
    0 -12 7 13.1
    -1 12 -7 0.64
    -1 12 -7 5.85
    1 -12 7 5.33
    2 -12 7 2.31
    -2 12 -7 -0.68
    2 -12 7 1.59
    2 11 -7 7.95
    -2 -11 7 8.85
    2 11 -7 6.43
    -1 -11 7 4.62
    1 11 -7 5.83
    1 11 -7 2.62
    -1 -11 7 3.74
    0 -11 7 2.48
    0 -11 7 12.1
    0 11 -7 6.99
    0 -11 7 9.2
    1 -11 7 0.36
    -1 11 -7 2.05
    1 -11 7 2.36
    1 -11 7 0.43
    1 -11 7 3.11
    -2 11 -7 5.7
    2 -11 7 3.77
    2 -11 7 7.06
    2 -11 7 3.46
    3 -11 7 3.67
    3 -11 7 3.33
    -3 11 -7 0.82
    -3 -10 7 2.77
    3 10 -7 3.46
    2 10 -7 10.03
    -2 -10 7 8.95
    -2 -10 7 8.3
    2 10 -7 10.34
    -1 -10 7 15.26
    1 10 -7 13.79
    -1 -10 7 15
    -1 -10 7 14.74
    -1 -10 7 18.15
    0 -10 7 46.35
    0 -10 7 49.99
    0 10 -7 75.85
    0 -10 7 52.49
    0 -10 7 48.53
    1 -10 7 1.7
    1 -10 7 3.54
    -1 10 -7 -0.36
    1 -10 7 1.85
    1 -10 7 0.94
    1 -10 7 3.55
    -1 10 -7 5.58
    1 -10 7 0.24
    -2 10 -7 8.68
    2 -10 7 8.98
    2 -10 7 3.21
    2 -10 7 6.83
    2 -10 7 7.66
    2 -10 7 6
    2 -10 7 0.48
    -3 10 -7 6.16
    3 -10 7 5.91
    3 -10 7 -3.92
    3 -10 7 4.99
    3 -10 7 7.96
    -4 10 -7 1.82
    4 -10 7 8.89
    -3 -9 7 2.26
    3 9 -7 2.69
    -3 -9 7 5.47
    2 9 -7 13.4
    -2 -9 7 20.21
    -2 -9 7 21.01
    -2 -9 7 20.55
    -2 -9 7 8.84
    1 9 -7 2.51
    -1 -9 7 7.74
    1 9 -7 3.53
    -1 -9 7 5.56
    -1 -9 7 9.12
    -1 -9 7 0.31
    -1 -9 7 7.54
    0 -9 7 7.47
    0 -9 7 4.32
    0 9 -7 12.47
    0 -9 7 0.81
    0 -9 7 8.92
    0 -9 7 7.36
    0 -9 7 10.6
    -1 9 -7 2.65
    1 -9 7 3.35
    1 -9 7 2.05
    1 -9 7 -0.58
    1 -9 7 2.86
    1 -9 7 -0.09
    1 -9 7 4.5
    2 -9 7 31.61
    2 -9 7 24.45
    2 -9 7 27.88
    2 -9 7 24.15
    2 -9 7 27.23
    2 -9 7 27.44
    -2 9 -7 25.74
    3 -9 7 -0.45
    -3 9 -7 0.45
    -3 9 -7 -1.76
    3 -9 7 -1.84
    3 -9 7 0.97
    3 -9 7 0.32
    3 -9 7 -0.87
    4 -9 7 24.95
    4 -9 7 19.52
    4 -9 7 27.57
    4 8 -7 -0.09
    -4 -8 7 0.81
    4 8 -7 0.81
    -4 -8 7 -2.96
    -3 -8 7 34.56
    3 8 -7 18.21
    -3 -8 7 32.31
    -3 -8 7 26.93
    3 8 -7 33.99
    -2 -8 7 16.78
    -2 -8 7 10.78
    -2 -8 7 9.44
    -2 -8 7 4.86
    -2 -8 7 20.68
    -2 -8 7 15.85
    -1 -8 7 4.98
    -1 -8 7 2.71
    -1 -8 7 -1.64
    -1 -8 7 -1.88
    -1 -8 7 0.73
    -1 -8 7 -3.34
    -1 -8 7 -0.03
    0 -8 7 1.54
    0 8 -7 -1.47
    0 -8 7 2.08
    0 -8 7 3.05
    0 -8 7 1.45
    0 -8 7 1.95
    0 -8 7 0.62
    1 -8 7 -2.6
    1 -8 7 0.05
    1 -8 7 -1.2
    1 -8 7 2
    1 -8 7 2.51
    1 -8 7 -0.91
    -1 8 -7 4.36
    1 -8 7 -0.03
    -2 8 -7 34.8
    2 -8 7 42.4
    2 -8 7 34.26
    2 -8 7 43.95
    2 -8 7 42.44
    2 -8 7 39.81
    2 -8 7 41.89
    -3 8 -7 -5.51
    3 -8 7 0.78
    -3 8 -7 2.44
    3 -8 7 3.32
    3 -8 7 3.71
    3 -8 7 7.33
    3 -8 7 -0.85
    3 -8 7 1.14
    4 -8 7 1.16
    4 -8 7 2.24
    4 -8 7 0.67
    4 -8 7 2.06
    -5 8 -7 -1.47
    -4 -7 7 4.79
    4 7 -7 1.79
    4 7 -7 2.66
    -4 -7 7 0.29
    -3 -7 7 5.96
    3 7 -7 -0.56
    -3 -7 7 1.46
    -3 -7 7 9.06
    -3 -7 7 0.83
    -3 -7 7 3.31
    -2 -7 7 23.18
    -2 -7 7 29.29
    -2 -7 7 20.42
    -2 -7 7 18.91
    -2 -7 7 16.48
    -2 -7 7 21.27
    -2 -7 7 33.64
    -1 -7 7 75.48
    -1 -7 7 77.79
    -1 -7 7 80.08
    -1 -7 7 72.01
    1 7 -7 193.4
    -1 -7 7 77.46
    -1 -7 7 74.31
    -1 -7 7 69.08
    -1 -7 7 -10.1
    -1 -7 7 80.01
    1 7 -7 51.65
    -1 -7 7 -7.52
    0 -7 7 8.25
    0 7 -7 -3.76
    0 -7 7 8.38
    0 -7 7 6.51
    0 -7 7 4.04
    0 -7 7 8.82
    0 -7 7 6.6
    0 -7 7 5.57
    0 -7 7 9.75
    0 -7 7 -5.77
    -1 7 -7 0.91
    1 -7 7 2.09
    1 -7 7 1.23
    -1 7 -7 3.74
    1 -7 7 -0.77
    1 -7 7 0.05
    1 -7 7 0.39
    1 -7 7 6.83
    1 -7 7 0.34
    2 -7 7 4.62
    2 -7 7 -1.11
    2 -7 7 -2.85
    -2 7 -7 1.48
    2 -7 7 -1.45
    2 -7 7 -0.73
    2 -7 7 3.48
    3 -7 7 12.38
    3 -7 7 5.59
    3 -7 7 10.91
    3 -7 7 9.75
    3 -7 7 12.71
    3 -7 7 7.69
    -3 7 -7 2.33
    4 -7 7 4.62
    4 -7 7 0.02
    4 -7 7 4.16
    4 -7 7 0
    4 -7 7 2.49
    -5 7 -7 3.35
    5 -7 7 5.77
    -5 -6 7 1.83
    5 6 -7 5.6
    5 6 -7 5.66
    -4 -6 7 84.04
    4 6 -7 84.77
    -4 -6 7 77.16
    -4 -6 7 89.02
    -4 -6 7 81.28
    -3 -6 7 11.34
    -3 -6 7 19.55
    -3 -6 7 10.28
    -3 -6 7 13.7
    -3 -6 7 10.12
    -3 -6 7 5.49
    3 6 -7 8.03
    -3 -6 7 11.4
    -2 -6 7 62.28
    -2 -6 7 -5.71
    -2 -6 7 64.31
    2 6 -7 44.14
    2 6 -7 45.66
    -2 -6 7 69.76
    -2 -6 7 68.86
    -2 -6 7 64.99
    -2 -6 7 67.84
    -2 -6 7 70.21
    -1 -6 7 12.02
    -1 -6 7 4.82
    -1 -6 7 10.7
    -1 -6 7 5.31
    1 6 -7 7.76
    -1 -6 7 12.86
    -1 -6 7 11.26
    1 6 -7 -9.44
    -1 -6 7 16.09
    -1 -6 7 5.02
    -1 -6 7 14.36
    0 -6 7 2.58
    0 -6 7 0.43
    0 -6 7 1.8
    0 -6 7 -1.94
    0 -6 7 2.73
    0 6 -7 12.43
    0 -6 7 2.33
    0 -6 7 -4.44
    1 -6 7 105.06
    1 -6 7 103.53
    1 -6 7 108.43
    1 -6 7 101.51
    1 -6 7 113.43
    -1 6 -7 74.98
    1 -6 7 88.32
    1 -6 7 99.76
    -2 6 -7 -13.11
    2 -6 7 17.85
    -2 6 -7 -1.18
    2 -6 7 1.69
    2 -6 7 1.45
    2 -6 7 0.46
    -2 6 -7 -14.82
    2 -6 7 5.97
    2 -6 7 1.24
    2 -6 7 2.01
    2 -6 7 4.56
    3 -6 7 3.53
    3 -6 7 9.49
    3 -6 7 5.05
    3 -6 7 7.92
    3 -6 7 10.16
    3 -6 7 8.92
    4 -6 7 -1.27
    4 -6 7 2.18
    4 -6 7 4.43
    4 -6 7 4.39
    4 -6 7 2.4
    -5 6 -7 31.08
    5 -6 7 1.47
    5 -6 7 15
    5 5 -7 3.28
    -5 -5 7 1.68
    5 5 -7 -0.98
    -4 -5 7 37.88
    4 5 -7 41.57
    -4 -5 7 27.58
    -4 -5 7 31.05
    -4 -5 7 30.45
    -3 -5 7 236.92
    -3 -5 7 253.28
    -3 -5 7 264.32
    -3 -5 7 257.49
    -3 -5 7 259.32
    -3 -5 7 275.33
    -3 -5 7 249.85
    -3 -5 7 265.4
    -2 -5 7 32.26
    -2 -5 7 16.51
    2 5 -7 39.11
    -2 -5 7 28.28
    -2 -5 7 30.66
    -2 -5 7 27.59
    -2 -5 7 25.26
    -2 -5 7 37.89
    -2 -5 7 32.73
    -2 -5 7 -1.26
    1 5 -7 78.18
    1 5 -7 63.16
    -1 -5 7 6.16
    -1 -5 7 10.57
    -1 -5 7 40.16
    0 -5 7 54.74
    0 -5 7 41.39
    0 5 -7 38.85
    0 -5 7 19.45
    1 -5 7 14.19
    1 -5 7 9.42
    1 -5 7 6.41
    -1 5 -7 -3.26
    2 -5 7 43.64
    2 -5 7 32.08
    -2 5 -7 36.08
    2 -5 7 44.16
    2 -5 7 42.23
    -2 5 -7 41.67
    2 -5 7 45.53
    2 -5 7 49.32
    2 -5 7 38.64
    2 -5 7 35.55
    3 -5 7 17.32
    3 -5 7 22.72
    3 -5 7 24.28
    3 -5 7 20.4
    3 -5 7 14.65
    3 -5 7 25.83
    4 -5 7 0.59
    -4 5 -7 -4.49
    4 -5 7 1.84
    4 -5 7 4.84
    4 -5 7 3.13
    4 -5 7 0.4
    5 -5 7 26.08
    5 -5 7 16.18
    5 -5 7 19.66
    -5 -4 7 20.14
    -5 -4 7 15.86
    5 4 -7 12.2
    -5 -4 7 18.57
    -4 -4 7 0.8
    -4 -4 7 -1.24
    -4 -4 7 0.22
    -4 -4 7 2.14
    -4 -4 7 2.45
    -3 -4 7 247
    -3 -4 7 248.7
    -3 -4 7 248.42
    -3 -4 7 250.81
    3 4 -7 273.78
    -3 -4 7 248.07
    -3 -4 7 256.5
    -3 -4 7 249.64
    -3 -4 7 249.45
    -2 -4 7 12.62
    2 4 -7 61.21
    -2 -4 7 13.27
    1 4 -7 45.73
    -1 -4 7 0.04
    -1 -4 7 4.39
    -1 -4 7 16.34
    -1 -4 7 10.5
    0 4 -7 51.1
    0 -4 7 44.74
    0 -4 7 24.79
    0 4 -7 41.16
    0 -4 7 54.65
    1 -4 7 110.3
    1 -4 7 91.57
    1 -4 7 118.91
    -1 4 -7 77.89
    1 -4 7 126.02
    2 -4 7 54.92
    2 -4 7 65.31
    2 -4 7 19.13
    2 -4 7 62.39
    2 -4 7 56.91
    -2 4 -7 59.79
    2 -4 7 66.22
    2 -4 7 55.81
    2 -4 7 58.5
    3 -4 7 25.15
    3 -4 7 19.62
    3 -4 7 16.13
    3 -4 7 31.36
    3 -4 7 17
    3 -4 7 28.29
    4 -4 7 54.67
    4 -4 7 38.2
    4 -4 7 53.61
    4 -4 7 74.56
    4 -4 7 53.67
    4 -4 7 50.03
    5 -4 7 5.47
    5 -4 7 2.58
    -5 4 -7 11.91
    5 -4 7 14.48
    5 -4 7 16.79
    -6 -3 7 35.11
    6 3 -7 30.47
    -5 -3 7 7.5
    -5 -3 7 14.86
    -5 -3 7 16.04
    5 3 -7 13.42
    5 3 -7 10.09
    4 3 -7 237.76
    -4 -3 7 249.76
    -4 -3 7 216.83
    -4 -3 7 247.64
    -4 -3 7 237.59
    -4 -3 7 240.18
    -4 -3 7 260.61
    -4 -3 7 233.21
    -3 -3 7 -2.11
    -3 -3 7 3.97
    -3 -3 7 2.62
    3 3 -7 6.18
    -3 -3 7 1.35
    -3 -3 7 -17.29
    -3 -3 7 6.12
    -3 -3 7 -2.15
    -3 -3 7 0.87
    -3 -3 7 2.28
    -2 -3 7 -2.41
    -2 -3 7 3.33
    -2 -3 7 2.49
    2 3 -7 11.49
    -1 -3 7 7.31
    -1 -3 7 7.96
    -1 -3 7 -3.06
    -1 -3 7 1.32
    1 3 -7 6.37
    0 -3 7 503.32
    0 3 -7 488.43
    0 3 -7 485.56
    0 -3 7 504.33
    -1 3 -7 15.43
    1 -3 7 11.55
    1 -3 7 19.75
    1 -3 7 10.92
    1 -3 7 14.91
    -1 3 -7 12.58
    2 -3 7 242.74
    2 -3 7 281.91
    2 -3 7 282.56
    -2 3 -7 292.36
    2 -3 7 269.6
    2 -3 7 180.71
    2 -3 7 262.26
    3 -3 7 20.82
    3 -3 7 21.17
    3 -3 7 18.84
    3 -3 7 24.44
    3 -3 7 22.05
    3 -3 7 16.18
    4 -3 7 3.07
    4 -3 7 6.19
    4 -3 7 7.63
    4 -3 7 9.48
    4 -3 7 0.77
    4 -3 7 3.75
    -5 3 -7 1.61
    5 -3 7 -0.92
    5 -3 7 3.07
    5 -3 7 -0.71
    5 -3 7 0.88
    6 2 -7 13.63
    -6 -2 7 21.53
    -6 -2 7 14.9
    6 2 -7 19.12
    -5 -2 7 45.45
    -5 -2 7 40.8
    5 2 -7 50.91
    -5 -2 7 47.52
    -5 -2 7 50.26
    -4 -2 7 2.43
    4 2 -7 4.77
    -4 -2 7 4.06
    -4 -2 7 4.89
    -4 -2 7 2.03
    -4 -2 7 4.08
    -4 -2 7 3.18
    -4 -2 7 3.67
    -3 -2 7 1.78
    -3 -2 7 1.45
    3 2 -7 -2.48
    -3 -2 7 1.65
    3 2 -7 1.82
    -3 -2 7 9.14
    -3 -2 7 -0.79
    -3 -2 7 -2.41
    -3 -2 7 27.9
    -3 -2 7 3.35
    -2 -2 7 49.86
    2 2 -7 41.64
    -2 -2 7 9.03
    2 2 -7 21.43
    -2 -2 7 16.78
    1 2 -7 82.31
    -1 -2 7 78.64
    1 2 -7 88.16
    -1 -2 7 26.64
    -1 -2 7 121.87
    0 -2 7 2.59
    0 -2 7 2.5
    0 -2 7 -6.17
    0 -2 7 14.96
    0 -2 7 5.97
    0 -2 7 -4.45
    0 -2 7 -9.11
    1 -2 7 58.08
    1 -2 7 43.61
    1 -2 7 57.2
    -1 2 -7 71.07
    2 -2 7 31.08
    2 -2 7 31.73
    2 -2 7 36.65
    2 -2 7 40.17
    -2 2 -7 45.31
    3 -2 7 35.73
    3 -2 7 22.69
    3 -2 7 34.15
    3 -2 7 31.06
    3 -2 7 40.12
    3 -2 7 30.36
    4 -2 7 111.01
    4 -2 7 114.98
    4 -2 7 107.08
    4 -2 7 110.05
    4 -2 7 119.61
    5 -2 7 2.89
    -5 2 -7 -0.39
    5 -2 7 -0.88
    5 -2 7 0.63
    5 -2 7 4.29
    -6 -1 7 -0.1
    6 1 -7 3.05
    6 1 -7 1.06
    -6 -1 7 2.91
    5 1 -7 5.6
    -5 -1 7 8.87
    -5 -1 7 6.5
    -5 -1 7 7.76
    -5 -1 7 16.19
    -5 -1 7 11.53
    -4 -1 7 5.16
    -4 -1 7 10.11
    -4 -1 7 8.56
    -4 -1 7 7.03
    -4 -1 7 15.15
    -4 -1 7 5.27
    -4 -1 7 8.44
    -4 -1 7 8.72
    3 1 -7 122.97
    3 1 -7 93.69
    -3 -1 7 120.91
    -3 -1 7 1.55
    -2 -1 7 1.9
    2 1 -7 5.36
    -2 -1 7 20.33
    -2 -1 7 1.29
    -1 -1 7 -2.07
    -1 -1 7 6.95
    1 1 -7 -1.05
    1 1 -7 -1.74
    -1 -1 7 7.22
    -1 -1 7 12.3
    0 -1 7 -5.69
    0 -1 7 -7.71
    0 -1 7 -1.69
    0 -1 7 1.28
    0 -1 7 4.8
    0 -1 7 2.26
    0 -1 7 -4.6
    0 -1 7 4.4
    1 -1 7 60.53
    1 -1 7 57.57
    -1 1 -7 60.71
    1 -1 7 61.93
    2 -1 7 81.18
    2 -1 7 84.27
    2 -1 7 93.37
    2 -1 7 86.56
    2 -1 7 88.1
    -2 1 -7 77.62
    -2 1 -7 132.83
    2 -1 7 78.15
    3 -1 7 25.88
    3 -1 7 38.11
    3 -1 7 32.94
    3 -1 7 25.16
    3 -1 7 36.28
    3 -1 7 27.97
    4 -1 7 0.17
    -4 1 -7 -3.69
    4 -1 7 -2.14
    4 -1 7 3.95
    4 -1 7 -1.81
    4 -1 7 1.67
    -5 1 -7 0.34
    5 -1 7 1.16
    5 -1 7 6.71
    6 0 -7 8.29
    -6 0 7 11.52
    6 0 -7 6.96
    -6 0 7 10.81
    -5 0 7 23.66
    -5 0 7 21.47
    -5 0 7 29.16
    -5 0 7 19.24
    -5 0 7 24.26
    5 0 -7 2.31
    -4 0 7 -1.57
    -4 0 7 -2.06
    -4 0 7 0.17
    -4 0 7 1.18
    -4 0 7 9.55
    4 0 -7 -25.87
    -4 0 7 -0.55
    -4 0 7 -2.17
    3 0 -7 25.59
    -3 0 7 -8.73
    -3 0 7 21.54
    -2 0 7 196.96
    -2 0 7 211.18
    2 0 -7 182.22
    -2 0 7 215.24
    1 0 -7 63.51
    -1 0 7 83.14
    -1 0 7 85.59
    -1 0 7 130.39
    -1 0 7 69.42
    0 0 7 35.72
    0 0 7 27.35
    0 0 7 19.08
    0 0 -7 16.12
    0 0 7 28.03
    1 0 7 -3.82
    -1 0 -7 -1.48
    1 0 7 5.03
    1 0 7 -4.5
    2 0 7 -3.32
    2 0 7 9.01
    2 0 7 -0.53
    -2 0 -7 3.66
    2 0 7 9.09
    2 0 7 -2.39
    2 0 7 -2.84
    2 0 7 1.78
    2 0 7 -4.14
    3 0 7 -0.05
    3 0 7 -0.64
    3 0 7 -1.26
    3 0 7 0.45
    3 0 7 -1.76
    3 0 7 -3.76
    4 0 7 24.47
    4 0 7 25.76
    4 0 7 17.43
    4 0 7 -2.54
    4 0 7 16.02
    4 0 7 30.83
    -5 0 -7 2.4
    5 0 7 1.64
    5 0 7 -0.13
    -6 1 7 43.07
    6 -1 -7 37.16
    -6 1 7 44.02
    6 -1 -7 49.95
    -5 1 7 51.55
    -5 1 7 48.25
    5 -1 -7 43.61
    -5 1 7 44.6
    -5 1 7 53.4
    -4 1 7 30.26
    4 -1 -7 36.37
    -4 1 7 30.97
    -4 1 7 21.93
    -4 1 7 28.18
    -4 1 7 27.61
    -4 1 7 32.93
    4 -1 -7 28.41
    -4 1 7 29.15
    -3 1 7 2.64
    3 -1 -7 71.24
    -3 1 7 26.98
    -2 1 7 -5.99
    2 -1 -7 7.97
    -2 1 7 9.69
    2 -1 -7 0.83
    -2 1 7 6.69
    -1 1 7 1.07
    -1 1 7 13.13
    -1 1 7 7.82
    -1 1 7 6.18
    -1 1 7 5.81
    1 -1 -7 6.17
    0 1 7 10.67
    0 1 7 11.33
    0 -1 -7 12.53
    0 1 7 3.02
    1 1 7 14.92
    -1 -1 -7 4.85
    1 1 7 3.04
    1 1 7 20.05
    2 1 7 15.91
    2 1 7 29.22
    -2 -1 -7 45.11
    2 1 7 40.26
    2 1 7 32.23
    2 1 7 35.78
    2 1 7 31.18
    2 1 7 46.52
    2 1 7 40.37
    3 1 7 38.28
    3 1 7 9.52
    3 1 7 20.19
    3 1 7 22.5
    3 1 7 31.51
    3 1 7 24.9
    4 1 7 21.37
    4 1 7 30.51
    4 1 7 27.76
    4 1 7 21.14
    4 1 7 19.67
    -6 2 7 3.86
    6 -2 -7 3.91
    -6 2 7 1.35
    6 -2 -7 1.49
    -5 2 7 -1.81
    5 -2 -7 -0.76
    -5 2 7 -0.02
    -5 2 7 2.44
    -5 2 7 0.28
    -5 2 7 -0.83
    -5 2 7 2.79
    -4 2 7 47.36
    -4 2 7 42.73
    -4 2 7 40.19
    -4 2 7 31.4
    -4 2 7 37.29
    -4 2 7 34.86
    -4 2 7 43.76
    -4 2 7 45.2
    -3 2 7 152.58
    -3 2 7 149.9
    -3 2 7 148.87
    3 -2 -7 159.71
    -3 2 7 150.06
    -3 2 7 131.43
    -3 2 7 153.33
    -3 2 7 27.96
    2 -2 -7 264.9
    2 -2 -7 230.98
    -2 2 7 270.33
    -2 2 7 304.2
    2 -2 -7 300.67
    -1 2 7 154.2
    1 -2 -7 149.16
    -1 2 7 118.1
    -1 2 7 139.72
    -1 2 7 39.82
    0 2 7 -6.71
    0 -2 -7 -3.26
    0 2 7 -6.21
    0 -2 -7 -14.27
    0 2 7 5.98
    1 2 7 157.4
    1 2 7 99.97
    -1 -2 -7 190.79
    1 2 7 162.72
    1 2 7 170.59
    2 2 7 83.65
    2 2 7 85.4
    2 2 7 86.54
    2 2 7 82.06
    2 2 7 77.99
    2 2 7 86.57
    3 2 7 69.66
    3 2 7 69.67
    3 2 7 63.98
    3 2 7 76.04
    3 2 7 76.7
    4 2 7 3.21
    4 2 7 1.79
    4 2 7 0.22
    4 2 7 -2.72
    -4 -2 -7 2.69
    -6 3 7 14.52
    6 -3 -7 3.14
    6 -3 -7 18.97
    -6 3 7 18.35
    -5 3 7 11.27
    -5 3 7 14.83
    5 -3 -7 12.84
    -5 3 7 8.1
    -5 3 7 15.44
    -5 3 7 11.4
    -5 3 7 7.93
    -4 3 7 93.95
    -4 3 7 117.99
    -4 3 7 114.52
    -4 3 7 114.69
    -4 3 7 110.07
    -4 3 7 132.42
    -4 3 7 113.21
    -4 3 7 112.31
    -3 3 7 3.84
    -3 3 7 2.63
    -3 3 7 25.86
    -3 3 7 4.87
    -3 3 7 8.62
    -3 3 7 4.21
    3 -3 -7 -5.42
    -3 3 7 1.93
    3 -3 -7 0.05
    -3 3 7 3.15
    -3 3 7 4.25
    -2 3 7 -12.92
    -2 3 7 4.49
    2 -3 -7 1.1
    -2 3 7 -2.53
    2 -3 -7 3.39
    2 -3 -7 11.54
    -1 3 7 71.77
    -1 3 7 77.93
    1 -3 -7 77.2
    -1 3 7 16.13
    0 -3 -7 -6.99
    0 3 7 0.7
    0 -3 -7 11.68
    0 3 7 5.9
    0 3 7 19.15
    1 3 7 188.11
    1 3 7 181.91
    -1 -3 -7 195.54
    1 3 7 185.28
    1 3 7 166.4
    1 3 7 176.36
    -1 -3 -7 205.59
    1 3 7 190.15
    1 3 7 192.63
    2 3 7 132.91
    2 3 7 119.2
    2 3 7 123.55
    2 3 7 126.53
    2 3 7 83.27
    2 3 7 133.25
    3 3 7 -0.01
    3 3 7 2.81
    3 3 7 0.22
    3 3 7 0.78
    -3 -3 -7 2.52
    3 3 7 7.58
    4 3 7 40.09
    4 3 7 43.05
    -4 -3 -7 42.78
    4 3 7 42.29
    4 3 7 45.2
    -6 4 7 19.25
    -6 4 7 18.54
    6 -4 -7 21.02
    6 -4 -7 10.41
    -5 4 7 8.31
    -5 4 7 10.21
    -5 4 7 9.54
    -5 4 7 12.27
    -5 4 7 9.7
    5 -4 -7 4.79
    -4 4 7 8.87
    -4 4 7 1.37
    -4 4 7 0.58
    -4 4 7 2.34
    -4 4 7 3.16
    -4 4 7 0.64
    -4 4 7 1.93
    -3 4 7 -28.2
    -3 4 7 5.57
    -3 4 7 5.29
    3 -4 -7 -21.85
    -3 4 7 7.93
    -3 4 7 6.19
    3 -4 -7 1.73
    -3 4 7 3.63
    -3 4 7 3.22
    3 -4 -7 0.81
    -3 4 7 5.95
    -3 4 7 5.5
    -2 4 7 5.4
    2 -4 -7 4.49
    -2 4 7 -0.51
    -2 4 7 0.64
    -2 4 7 1.45
    -2 4 7 -8.23
    -2 4 7 0.3
    2 -4 -7 3.13
    -2 4 7 -1.98
    2 -4 -7 -8.57
    -1 4 7 28.17
    -1 4 7 22.81
    -1 4 7 30
    1 -4 -7 16.87
    -1 4 7 -1.83
    -1 4 7 10.3
    -1 4 7 23.87
    -1 4 7 34.89
    0 -4 -7 86.51
    0 4 7 107.99
    0 4 7 104.19
    0 4 7 34.35
    0 4 7 108.11
    0 4 7 95.15
    0 4 7 108.27
    0 4 7 109.83
    0 4 7 57.15
    1 4 7 35.12
    1 4 7 24.8
    1 4 7 31.88
    1 4 7 27.62
    1 4 7 30.48
    1 4 7 20.05
    2 4 7 55.84
    2 4 7 55.17
    2 4 7 57.15
    2 4 7 56.42
    2 4 7 51.27
    3 4 7 2.97
    3 4 7 -0.82
    -3 -4 -7 0.7
    3 4 7 1.56
    3 4 7 0.67
    3 4 7 -0.25
    -4 -4 -7 2.41
    4 4 7 6.15
    6 -5 -7 1.97
    -6 5 7 -1.04
    -6 5 7 1.4
    6 -5 -7 7.43
    -5 5 7 3.78
    5 -5 -7 1.8
    -5 5 7 3.91
    -5 5 7 5.97
    -5 5 7 3.56
    -4 5 7 39.62
    -4 5 7 55.34
    -4 5 7 49.49
    -4 5 7 29.55
    4 -5 -7 48.44
    -4 5 7 50.51
    -4 5 7 49.83
    -4 5 7 47.83
    -3 5 7 155.48
    -3 5 7 158.4
    -3 5 7 141.89
    -3 5 7 157.92
    -3 5 7 157.96
    3 -5 -7 151.89
    -3 5 7 144.8
    -3 5 7 156.84
    2 -5 -7 -7.19
    -2 5 7 7.88
    2 -5 -7 -17.04
    -2 5 7 5.64
    2 -5 -7 5.02
    -2 5 7 7.18
    -2 5 7 5.4
    -2 5 7 6.94
    -1 5 7 -33.21
    -1 5 7 16.29
    1 -5 -7 26.76
    -1 5 7 23.46
    -1 5 7 20.14
    -1 5 7 17.59
    -1 5 7 22.52
    -1 5 7 23.32
    -1 5 7 17.98
    1 -5 -7 24.3
    0 5 7 27.81
    0 5 7 32.5
    0 5 7 31.24
    0 5 7 27.73
    0 5 7 35.68
    0 5 7 20.63
    1 5 7 10.86
    1 5 7 18.9
    1 5 7 16.68
    1 5 7 20.01
    1 5 7 15.45
    1 5 7 17.67
    2 5 7 8.08
    2 5 7 6.56
    2 5 7 2.31
    2 5 7 4.37
    2 5 7 6.27
    2 5 7 8.75
    3 5 7 5.76
    3 5 7 3.12
    3 5 7 4.79
    -3 -5 -7 8.3
    3 5 7 11.83
    -6 6 7 0.97
    6 -6 -7 3.44
    5 -6 -7 89.06
    -5 6 7 92.28
    -5 6 7 94.19
    -5 6 7 94.19
    -4 6 7 25.54
    -4 6 7 27.88
    -4 6 7 30.04
    -4 6 7 28.97
    4 -6 -7 31.3
    -4 6 7 34.48
    -4 6 7 27.63
    -3 6 7 74.23
    -3 6 7 65.85
    -3 6 7 65.3
    -3 6 7 71.16
    -3 6 7 69.76
    3 -6 -7 79.65
    -3 6 7 65.04
    -3 6 7 71.31
    2 -6 -7 30.99
    -2 6 7 26.05
    -2 6 7 29.64
    -2 6 7 33.1
    -2 6 7 30.32
    -2 6 7 35.01
    -1 6 7 1.13
    -1 6 7 1.54
    -1 6 7 -0.13
    -1 6 7 2.08
    -1 6 7 -2.38
    1 -6 -7 -2.18
    -1 6 7 -0.75
    0 -6 -7 63.91
    0 6 7 67.31
    0 6 7 63.25
    0 6 7 69.41
    0 6 7 60.41
    0 6 7 60.33
    1 6 7 5.95
    1 6 7 3.22
    1 6 7 6.28
    1 6 7 6.87
    -1 -6 -7 3.74
    1 6 7 2.59
    2 6 7 28.68
    2 6 7 32.87
    -2 -6 -7 29.42
    2 6 7 27.05
    3 6 7 26.62
    -3 -6 -7 33.14
    -5 7 7 74.89
    -5 7 7 80.81
    5 -7 -7 79.11
    -4 7 7 65.05
    -4 7 7 65.98
    -4 7 7 59.44
    -4 7 7 57.01
    -4 7 7 69.84
    -3 7 7 18.82
    -3 7 7 18.02
    -3 7 7 24.42
    -3 7 7 25.66
    -3 7 7 23
    3 -7 -7 25.06
    2 -7 -7 5.04
    -2 7 7 1.2
    -2 7 7 13.64
    -2 7 7 6.48
    -2 7 7 4.3
    -2 7 7 6.66
    2 -7 -7 10.27
    -1 7 7 80.14
    -1 7 7 82.17
    -1 7 7 82.96
    -1 7 7 81.07
    1 -7 -7 86.65
    0 7 7 22.57
    0 7 7 18.64
    0 7 7 30.53
    0 7 7 30.66
    0 -7 -7 33.25
    0 7 7 23.55
    -1 -7 -7 7.54
    1 7 7 6.95
    1 7 7 -0.27
    1 7 7 1.17
    1 7 7 2.62
    1 7 7 7.25
    2 7 7 16.14
    2 7 7 11.21
    -2 -7 -7 10.28
    -5 8 7 6.99
    5 -8 -7 2.83
    -5 8 7 7.12
    -4 8 7 1.9
    -4 8 7 3.99
    4 -8 -7 0.88
    -3 8 7 2.86
    -3 8 7 3.82
    -3 8 7 4.83
    3 -8 -7 2.6
    -2 8 7 3.5
    -2 8 7 5.03
    -2 8 7 7.02
    -2 8 7 1.98
    2 -8 -7 1.86
    2 -8 -7 -0.98
    -1 8 7 14.87
    -1 8 7 23.36
    -1 8 7 27.76
    -1 8 7 25.33
    1 -8 -7 29.96
    1 -8 -7 24.93
    0 -8 -7 10.92
    0 8 7 8.43
    0 8 7 12.84
    0 8 7 13.94
    0 8 7 11.42
    1 8 7 13.25
    -1 -8 -7 20.81
    -1 -8 -7 16.81
    1 8 7 16.75
    4 -9 -7 4.45
    -4 9 7 5.65
    -3 9 7 13.67
    -3 9 7 8.36
    -3 9 7 1.32
    -2 9 7 2.24
    2 -9 -7 3.18
    -2 9 7 2.03
    -2 9 7 7.79
    -1 9 7 5.19
    1 -9 -7 3.32
    -1 9 7 3.31
    0 -9 -7 12.41
    0 9 7 13.71
    0 9 7 12.91
    -3 10 7 34.56
    -2 10 7 36.56
    1 -10 -7 -0.36
    -1 10 7 -0.94
    0 -12 8 0.45
    0 12 -8 -0.17
    -1 12 -8 1.73
    -1 12 -8 -0.37
    1 -12 8 2.17
    2 -12 8 0.96
    -2 12 -8 1.11
    -2 -11 8 8.21
    -1 -11 8 -2.49
    1 11 -8 0.78
    -1 -11 8 -0.37
    -1 -11 8 0.93
    0 -11 8 1.04
    0 -11 8 5.72
    0 11 -8 8.23
    0 -11 8 7.04
    1 -11 8 0.88
    1 -11 8 1.43
    1 -11 8 0.34
    -1 11 -8 2.07
    1 -11 8 3.14
    2 -11 8 0.6
    2 -11 8 1.51
    -2 11 -8 2.47
    2 -11 8 2.06
    2 -11 8 4.55
    3 -11 8 1.42
    3 -11 8 0.47
    -3 11 -8 1.28
    3 10 -8 10.89
    -3 -10 8 10.49
    -2 -10 8 1.39
    -2 -10 8 -0.97
    2 10 -8 -0.07
    -1 -10 8 1.4
    -1 -10 8 -2.01
    1 10 -8 1
    -1 -10 8 1.3
    -1 -10 8 0.29
    -1 -10 8 -2.34
    0 -10 8 9.55
    0 -10 8 7.72
    0 -10 8 9.96
    0 -10 8 18.45
    0 -10 8 4.1
    0 10 -8 3.48
    -1 10 -8 -0.16
    1 -10 8 1.78
    -1 10 -8 1.5
    1 -10 8 -0.31
    1 -10 8 1.68
    1 -10 8 0.68
    1 -10 8 0.04
    2 -10 8 17.28
    2 -10 8 19.13
    2 -10 8 17.06
    2 -10 8 25.13
    2 -10 8 16.16
    3 -10 8 0.67
    -3 10 -8 6.18
    3 -10 8 7.59
    3 -10 8 -4.56
    3 -10 8 1.67
    3 -10 8 3.64
    -4 10 -8 -0.66
    4 -10 8 4.11
    -3 -9 8 62.8
    -3 -9 8 65.98
    3 9 -8 56.84
    -2 -9 8 10.15
    -2 -9 8 13.35
    -2 -9 8 7.64
    -2 -9 8 10.35
    2 9 -8 7.65
    -1 -9 8 58.56
    1 9 -8 60.1
    -1 -9 8 55.96
    1 9 -8 54.75
    -1 -9 8 58.75
    -1 -9 8 58.93
    -1 -9 8 59.63
    -1 -9 8 65.12
    0 -9 8 -2.19
    0 -9 8 3.64
    0 9 -8 2.97
    0 -9 8 3.4
    0 -9 8 0.77
    0 -9 8 1.03
    0 -9 8 1
    1 -9 8 2.45
    1 -9 8 5.33
    1 -9 8 3.88
    1 -9 8 0.53
    1 -9 8 2.86
    -1 9 -8 5.11
    1 -9 8 1.7
    2 -9 8 5.74
    2 -9 8 7.06
    2 -9 8 4.61
    2 -9 8 6.37
    -2 9 -8 11.39
    2 -9 8 9.65
    2 -9 8 8.43
    -3 9 -8 8.44
    3 -9 8 17.74
    3 -9 8 12.36
    3 -9 8 19.14
    3 -9 8 11.88
    3 -9 8 16.58
    4 -9 8 4.01
    4 -9 8 2.83
    -4 9 -8 0.96
    4 -9 8 0.23
    4 8 -8 1.52
    -4 -8 8 0.98
    4 8 -8 0.81
    -4 -8 8 0.52
    -3 -8 8 7.15
    3 8 -8 1.1
    -3 -8 8 -1.24
    -3 -8 8 3.87
    -2 -8 8 39.78
    -2 -8 8 41.07
    -2 -8 8 32.43
    -2 -8 8 34.01
    -2 -8 8 35.62
    -2 -8 8 34.48
    -1 -8 8 3.07
    -1 -8 8 -0.3
    -1 -8 8 -0.47
    -1 -8 8 -1.4
    -1 -8 8 2.62
    -1 -8 8 -0.26
    -1 -8 8 -0.33
    0 -8 8 20.71
    0 -8 8 25.18
    0 -8 8 14.38
    0 -8 8 6.34
    0 -8 8 15.1
    0 -8 8 16.61
    1 -8 8 12.95
    1 -8 8 15.86
    1 -8 8 18.53
    1 -8 8 18.02
    -1 8 -8 10.89
    1 -8 8 20
    1 -8 8 10.57
    1 -8 8 23.77
    2 -8 8 26.65
    -2 8 -8 24.82
    2 -8 8 27.04
    2 -8 8 28.42
    2 -8 8 26.96
    2 -8 8 29.94
    2 -8 8 34.96
    3 -8 8 5.74
    3 -8 8 -0.81
    3 -8 8 -1.6
    3 -8 8 3.52
    -3 8 -8 1.43
    3 -8 8 2.88
    4 -8 8 7.22
    4 -8 8 18.03
    4 -8 8 9.53
    -4 8 -8 8.8
    4 7 -8 10.72
    -4 -7 8 4.06
    -4 -7 8 8.21
    4 7 -8 1.06
    -3 -7 8 19.1
    3 7 -8 25.53
    -3 -7 8 15.35
    -3 -7 8 19.18
    -3 -7 8 18.64
    -3 -7 8 22.77
    -3 -7 8 21.21
    -2 -7 8 32.58
    -2 -7 8 39.15
    -2 -7 8 33.18
    -2 -7 8 37.2
    -2 -7 8 41.79
    -2 -7 8 32.75
    -2 -7 8 34.66
    -1 -7 8 5.87
    -1 -7 8 11.96
    -1 -7 8 12.2
    -1 -7 8 10.87
    -1 -7 8 14.53
    -1 -7 8 13.46
    -1 -7 8 7.64
    -1 -7 8 6.93
    0 -7 8 5.83
    0 -7 8 7.83
    0 -7 8 7.32
    0 -7 8 10.15
    0 -7 8 1.97
    0 -7 8 2.19
    0 -7 8 15.35
    0 -7 8 10.83
    1 -7 8 1.46
    -1 7 -8 -0.04
    1 -7 8 4.55
    1 -7 8 0.07
    1 -7 8 3.14
    1 -7 8 0.76
    1 -7 8 9.09
    2 -7 8 171.8
    2 -7 8 168.63
    2 -7 8 181.85
    2 -7 8 177.82
    2 -7 8 174.54
    -2 7 -8 162.02
    2 -7 8 169.63
    3 -7 8 62.17
    3 -7 8 58.92
    3 -7 8 55.53
    3 -7 8 59.87
    3 -7 8 55.88
    3 -7 8 60.31
    4 -7 8 0.12
    4 -7 8 2.5
    -4 7 -8 -0.31
    4 -7 8 -0.43
    4 -7 8 1.51
    -5 -6 8 16.77
    5 6 -8 15.95
    5 6 -8 8.6
    4 6 -8 11.55
    -4 -6 8 10.73
    -4 -6 8 3.95
    -4 -6 8 5.33
    -4 -6 8 12.11
    -4 -6 8 9.18
    3 6 -8 10.25
    -3 -6 8 4.14
    -3 -6 8 2.66
    -3 -6 8 7.13
    -3 -6 8 7.84
    -3 -6 8 11.55
    -3 -6 8 8.95
    -3 -6 8 4.59
    -2 -6 8 8.47
    -2 -6 8 14.93
    -2 -6 8 9.57
    -2 -6 8 8.82
    -2 -6 8 10.28
    -2 -6 8 9.75
    -2 -6 8 8.83
    -1 -6 8 17.11
    1 6 -8 26.23
    -1 -6 8 21.94
    -1 -6 8 20.01
    -1 -6 8 15.97
    -1 -6 8 28.34
    -1 -6 8 21.78
    -1 -6 8 21.25
    1 6 -8 23.17
    -1 -6 8 21.1
    0 -6 8 20.68
    0 -6 8 15.27
    0 -6 8 7.25
    0 -6 8 -6.14
    0 6 -8 9.24
    0 -6 8 20.94
    0 -6 8 18.1
    0 -6 8 17.66
    0 -6 8 4.14
    0 -6 8 3.43
    1 -6 8 114.07
    1 -6 8 116.94
    -1 6 -8 112.38
    1 -6 8 112.03
    1 -6 8 111.94
    -1 6 -8 80.47
    1 -6 8 113.74
    1 -6 8 42.2
    1 -6 8 114.64
    2 -6 8 4.74
    2 -6 8 5.21
    2 -6 8 5.4
    -2 6 -8 6.63
    2 -6 8 2.19
    2 -6 8 12.48
    2 -6 8 12.59
    2 -6 8 6.81
    3 -6 8 125.28
    3 -6 8 127.58
    3 -6 8 132.88
    3 -6 8 132.26
    3 -6 8 109.31
    3 -6 8 132.47
    4 -6 8 6.1
    4 -6 8 7.98
    -4 6 -8 8.98
    4 -6 8 12.03
    4 -6 8 16.08
    -5 6 -8 6.33
    5 -6 8 2.97
    -5 -5 8 24.92
    -5 -5 8 0.28
    5 5 -8 1.92
    -4 -5 8 20.1
    -4 -5 8 24.91
    -4 -5 8 28.21
    -4 -5 8 29.3
    -4 -5 8 25.66
    4 5 -8 22.2
    -3 -5 8 91.63
    -3 -5 8 98.56
    -3 -5 8 86.55
    -3 -5 8 96.24
    -3 -5 8 95.69
    -3 -5 8 93.73
    -3 -5 8 81.91
    -3 -5 8 89.04
    -2 -5 8 4.03
    -2 -5 8 3.34
    -2 -5 8 9.53
    -2 -5 8 3.61
    -2 -5 8 3.58
    2 5 -8 8.8
    -2 -5 8 4.32
    -2 -5 8 1.5
    -2 -5 8 3.24
    1 5 -8 11.56
    -1 -5 8 22.3
    -1 -5 8 13.64
    -1 -5 8 13.93
    -1 -5 8 14.47
    -1 -5 8 8.93
    1 5 -8 14.21
    -1 -5 8 46.66
    0 -5 8 125.12
    0 -5 8 121.19
    0 5 -8 111.93
    0 -5 8 94.58
    0 -5 8 117.86
    -1 5 -8 5.72
    1 -5 8 8.56
    1 -5 8 12.59
    1 -5 8 -7.97
    1 -5 8 3.89
    1 -5 8 17.56
    -1 5 -8 22.89
    1 -5 8 10.14
    1 -5 8 11.48
    1 -5 8 3.92
    2 -5 8 13.33
    2 -5 8 -1.56
    2 -5 8 10.18
    2 -5 8 14.02
    2 -5 8 3.98
    2 -5 8 14.75
    2 -5 8 6.39
    3 -5 8 0.05
    3 -5 8 -0.58
    3 -5 8 -1.75
    3 -5 8 0.7
    3 -5 8 -1.2
    3 -5 8 1.6
    4 -5 8 2.51
    4 -5 8 1.3
    4 -5 8 -1.53
    -4 5 -8 -2.96
    4 -5 8 3.09
    4 -5 8 3.35
    -5 5 -8 -0.99
    5 -5 8 -0.22
    5 -5 8 -1.99
    -5 -4 8 8.55
    -5 -4 8 6.09
    5 4 -8 10.78
    -5 -4 8 11.71
    -4 -4 8 51.93
    -4 -4 8 57.6
    -4 -4 8 56.73
    -4 -4 8 47.08
    -4 -4 8 54.87
    -4 -4 8 57.44
    -4 -4 8 74
    -3 -4 8 47.12
    -3 -4 8 50.44
    -3 -4 8 44.71
    -3 -4 8 36.87
    -3 -4 8 40.81
    -3 -4 8 46.83
    -3 -4 8 46.02
    -2 -4 8 213.97
    -2 -4 8 183.22
    -2 -4 8 196.27
    -2 -4 8 192.46
    -2 -4 8 189.37
    -2 -4 8 188.51
    2 4 -8 247.67
    -2 -4 8 192.79
    1 4 -8 65.37
    -1 -4 8 39.4
    -1 -4 8 9.11
    -1 -4 8 43.98
    0 -4 8 16.41
    0 -4 8 14.89
    0 4 -8 9.05
    0 -4 8 -5.93
    1 -4 8 2.34
    1 -4 8 4.27
    -1 4 -8 0.29
    1 -4 8 22.3
    1 -4 8 1
    -1 4 -8 -1.29
    2 -4 8 3.87
    2 -4 8 2.81
    2 -4 8 5.1
    2 -4 8 2.92
    -2 4 -8 -7.49
    2 -4 8 7.16
    2 -4 8 -0.07
    2 -4 8 7.78
    2 -4 8 0.34
    3 -4 8 10.29
    3 -4 8 4.9
    3 -4 8 16.42
    3 -4 8 9.48
    3 -4 8 15.03
    4 -4 8 1.15
    4 -4 8 1.76
    4 -4 8 -1.22
    4 -4 8 -1.15
    4 -4 8 -3.91
    4 -4 8 -0.83
    -5 4 -8 7.16
    5 -4 8 4.42
    5 -4 8 6.69
    5 -4 8 -1.48
    5 -4 8 2.18
    -6 -3 8 6.13
    6 3 -8 2.71
    5 3 -8 13.29
    -5 -3 8 11.61
    -5 -3 8 12.67
    5 3 -8 8.74
    -5 -3 8 21.66
    -4 -3 8 155.61
    -4 -3 8 189.43
    -4 -3 8 172.62
    -4 -3 8 181.62
    -4 -3 8 179.91
    -4 -3 8 183.7
    -4 -3 8 186.42
    4 3 -8 163.07
    -3 -3 8 4.16
    -3 -3 8 6.23
    3 3 -8 -1.87
    -3 -3 8 75.85
    -3 -3 8 7.12
    -3 -3 8 0.83
    -3 -3 8 3.58
    -3 -3 8 1.33
    -3 -3 8 -1.22
    -3 -3 8 0.17
    -2 -3 8 19.53
    -2 -3 8 1.02
    -2 -3 8 17.42
    2 3 -8 49.14
    -1 -3 8 109.51
    1 3 -8 163.97
    -1 -3 8 155.55
    0 3 -8 9.84
    0 -3 8 2.31
    0 -3 8 -6.58
    0 -3 8 39.01
    1 -3 8 9.32
    1 -3 8 10.85
    1 -3 8 29.1
    -1 3 -8 3.58
    2 -3 8 24.27
    2 -3 8 -4.48
    2 -3 8 11.89
    2 -3 8 12.78
    2 -3 8 24.47
    -2 3 -8 65.15
    3 -3 8 10.2
    3 -3 8 18.02
    3 -3 8 13.29
    3 -3 8 8.84
    3 -3 8 18.5
    3 -3 8 12.58
    4 -3 8 19.76
    4 -3 8 18.81
    4 -3 8 21.94
    4 -3 8 18.52
    4 -3 8 16.71
    4 -3 8 3.15
    5 -3 8 15.2
    -5 3 -8 18.52
    5 -3 8 17.48
    5 -3 8 11.63
    5 -3 8 15.68
    6 2 -8 -1
    -6 -2 8 -1.06
    -6 -2 8 1.08
    6 2 -8 -1.56
    -5 -2 8 24.29
    -5 -2 8 25.6
    -5 -2 8 22.39
    -5 -2 8 23.76
    5 2 -8 26.72
    -5 -2 8 24.22
    -4 -2 8 40.49
    -4 -2 8 41.02
    -4 -2 8 41.11
    -4 -2 8 36.18
    -4 -2 8 37.2
    -4 -2 8 36.74
    -4 -2 8 35.67
    -3 -2 8 20.27
    3 2 -8 7.2
    -3 -2 8 15.74
    -3 -2 8 11.86
    -3 -2 8 -18.52
    -3 -2 8 14.51
    3 2 -8 24.2
    -3 -2 8 19.6
    -3 -2 8 17.53
    -3 -2 8 -14.58
    -3 -2 8 16.93
    -3 -2 8 15.2
    -2 -2 8 185.61
    -2 -2 8 204.77
    2 2 -8 201.63
    2 2 -8 193.81
    -1 -2 8 245.39
    1 2 -8 219.29
    1 2 -8 183.75
    -1 -2 8 186.13
    0 -2 8 16.41
    0 2 -8 25.26
    0 -2 8 15.06
    0 -2 8 25.7
    0 -2 8 19.65
    0 -2 8 14.16
    -1 2 -8 39.84
    1 -2 8 15.67
    1 -2 8 15.8
    1 -2 8 34.07
    2 -2 8 17.37
    2 -2 8 18.77
    -2 2 -8 46.01
    2 -2 8 17.82
    2 -2 8 16.23
    2 -2 8 42.35
    -2 2 -8 20.99
    2 -2 8 25.3
    2 -2 8 24.85
    3 -2 8 0.73
    3 -2 8 6.74
    3 -2 8 -6.55
    3 -2 8 3.42
    3 -2 8 9.42
    3 -2 8 5.93
    4 -2 8 -5.51
    4 -2 8 3.06
    4 -2 8 1.44
    4 -2 8 2.29
    4 -2 8 -0.11
    5 -2 8 5.25
    -6 -1 8 34.46
    6 1 -8 25.67
    6 1 -8 32.73
    -5 -1 8 9.3
    -5 -1 8 5.48
    -5 -1 8 15.2
    -5 -1 8 10.66
    -5 -1 8 11.94
    5 1 -8 10.25
    -5 -1 8 8.38
    -4 -1 8 1.74
    -4 -1 8 4.93
    -4 -1 8 4.03
    -4 -1 8 5.39
    -4 -1 8 2.22
    -4 -1 8 4.01
    -4 -1 8 4.44
    -4 -1 8 6.22
    -3 -1 8 152.77
    -3 -1 8 165.24
    -3 -1 8 79.85
    3 1 -8 141.43
    -3 -1 8 158.02
    -3 -1 8 168.03
    -3 -1 8 152.23
    -3 -1 8 159.25
    -3 -1 8 164.03
    3 1 -8 179.45
    2 1 -8 103.45
    -2 -1 8 98.11
    -2 -1 8 167.69
    -2 -1 8 42.25
    1 1 -8 151.48
    -1 -1 8 88.54
    -1 -1 8 155.51
    0 -1 8 4.71
    0 1 -8 2.91
    0 -1 8 8.14
    0 -1 8 4.73
    0 -1 8 13.17
    -1 1 -8 1.86
    1 -1 8 6.32
    1 -1 8 9.35
    1 -1 8 -1.57
    2 -1 8 198.48
    2 -1 8 229.35
    2 -1 8 215.41
    2 -1 8 230.57
    2 -1 8 226.27
    2 -1 8 235.22
    -2 1 -8 244.54
    3 -1 8 77.58
    3 -1 8 69.36
    3 -1 8 75.76
    3 -1 8 76.91
    4 -1 8 54.1
    4 -1 8 47.87
    4 -1 8 57.84
    4 -1 8 43.63
    -5 1 -8 2.7
    5 -1 8 2.24
    -6 0 8 9.1
    6 0 -8 5.52
    6 0 -8 4.94
    -6 0 8 6.03
    5 0 -8 5.84
    -5 0 8 0.71
    -5 0 8 -2.36
    -5 0 8 -2.26
    -5 0 8 2.22
    -5 0 8 0.4
    -5 0 8 2.92
    -4 0 8 32.09
    -4 0 8 24.83
    -4 0 8 25.86
    -4 0 8 30.51
    -4 0 8 29.12
    -4 0 8 31.19
    -3 0 8 77.82
    -3 0 8 68.01
    -3 0 8 72.31
    -3 0 8 74.57
    -3 0 8 68.78
    3 0 -8 100.01
    -3 0 8 60.83
    3 0 -8 129.43
    -3 0 8 73.69
    -3 0 8 24.55
    -2 0 8 9.75
    -2 0 8 8.94
    -2 0 8 -0.22
    2 0 -8 -1.35
    -1 0 8 2.68
    1 0 -8 7.58
    -1 0 8 5.01
    -1 0 8 4.08
    -1 0 8 4.79
    0 0 8 62.52
    0 0 8 51.55
    0 0 -8 41.86
    0 0 8 42.61
    1 0 8 112.13
    1 0 8 108.09
    -1 0 -8 103.73
    1 0 8 106.84
    1 0 8 78.91
    2 0 8 16.89
    2 0 8 24.09
    2 0 8 20.3
    2 0 8 16.35
    2 0 8 16.85
    2 0 8 23.38
    2 0 8 34.63
    3 0 8 29.27
    3 0 8 22.1
    3 0 8 2.57
    3 0 8 25.01
    3 0 8 24.74
    3 0 8 25.73
    4 0 8 3.28
    4 0 8 1.8
    4 0 8 4.76
    4 0 8 0.68
    4 0 8 2.08
    -6 1 8 13.53
    6 -1 -8 10.41
    -6 1 8 13.84
    -5 1 8 2.92
    -5 1 8 -2.6
    -5 1 8 1.03
    -5 1 8 -0.15
    -5 1 8 -0.87
    -5 1 8 -0.63
    -5 1 8 -1.85
    -4 1 8 81.81
    -4 1 8 72.07
    -4 1 8 70.48
    -4 1 8 86.45
    -4 1 8 79.88
    -4 1 8 77.56
    -4 1 8 70.29
    -3 1 8 -0.09
    -3 1 8 19.55
    3 -1 -8 33.45
    -3 1 8 31.4
    -3 1 8 35.14
    -3 1 8 -8.11
    -3 1 8 30.8
    -3 1 8 35.52
    -3 1 8 29.84
    -3 1 8 32.29
    -3 1 8 34.04
    -2 1 8 19.3
    -2 1 8 4.89
    -2 1 8 1.75
    2 -1 -8 4.04
    1 -1 -8 24.08
    -1 1 8 6.9
    -1 1 8 28.17
    -1 1 8 38.37
    0 1 8 14.19
    0 -1 -8 -4.41
    0 -1 -8 -1.31
    0 1 8 12.35
    0 1 8 14.88
    1 1 8 39.91
    1 1 8 45.05
    -1 -1 -8 37.33
    1 1 8 28.29
    1 1 8 45.81
    1 1 8 41.98
    1 1 8 49.06
    1 1 8 29.4
    2 1 8 28.34
    2 1 8 20.42
    2 1 8 19.83
    2 1 8 17.97
    2 1 8 26.86
    2 1 8 9.08
    3 1 8 2.85
    3 1 8 0.08
    3 1 8 -3.06
    3 1 8 -2.68
    3 1 8 4.52
    3 1 8 7.35
    4 1 8 28.56
    4 1 8 20.87
    4 1 8 15
    -4 -1 -8 25.67
    4 1 8 22.15
    6 -2 -8 10.07
    -6 2 8 12.79
    -6 2 8 12.28
    -5 2 8 5.35
    5 -2 -8 5.73
    -5 2 8 9.77
    -5 2 8 7.78
    -5 2 8 4.79
    -5 2 8 5.67
    -5 2 8 3.93
    -4 2 8 11.4
    -4 2 8 9.09
    -4 2 8 7.66
    -4 2 8 6.26
    -4 2 8 6.12
    -4 2 8 9.72
    -4 2 8 4.63
    -4 2 8 7.33
    -3 2 8 11.85
    -3 2 8 9.59
    3 -2 -8 18.87
    -3 2 8 11.91
    -3 2 8 7.54
    -3 2 8 14.26
    -3 2 8 12.9
    -3 2 8 15.44
    -3 2 8 22.88
    -3 2 8 18.88
    -2 2 8 25.64
    2 -2 -8 50.91
    -2 2 8 65.85
    -2 2 8 71.13
    -2 2 8 68.37
    2 -2 -8 100.31
    2 -2 -8 63.72
    -2 2 8 71.04
    -2 2 8 63.96
    -2 2 8 20.38
    -1 2 8 -0.06
    -1 2 8 20.95
    1 -2 -8 26.44
    -1 2 8 48.03
    0 2 8 80.75
    0 2 8 60.08
    0 2 8 1.45
    0 2 8 83.77
    0 2 8 79.11
    0 2 8 83.95
    0 -2 -8 94.34
    1 2 8 80.69
    1 2 8 84.59
    -1 -2 -8 79.77
    1 2 8 70.32
    -1 -2 -8 86.08
    1 2 8 69.99
    1 2 8 81.67
    1 2 8 81.64
    1 2 8 83.96
    2 2 8 69.68
    2 2 8 63.06
    2 2 8 63.12
    2 2 8 42.14
    2 2 8 61.35
    3 2 8 2.03
    3 2 8 1.2
    3 2 8 -1.72
    3 2 8 8.75
    3 2 8 7.73
    3 2 8 5.02
    4 2 8 14.46
    4 2 8 14.57
    4 2 8 9.74
    4 2 8 11.29
    -4 -2 -8 18.1
    6 -3 -8 2.29
    6 -3 -8 -0.82
    -6 3 8 3.38
    -6 3 8 1.47
    -5 3 8 0.28
    -5 3 8 2.61
    -5 3 8 5.43
    5 -3 -8 2.12
    -5 3 8 4.38
    -5 3 8 4.08
    -5 3 8 0.41
    -4 3 8 213.78
    -4 3 8 234
    -4 3 8 234.92
    -4 3 8 225.35
    -4 3 8 231.76
    -4 3 8 218.83
    -4 3 8 231.42
    -3 3 8 -1.61
    -3 3 8 0.06
    -3 3 8 -0.25
    -3 3 8 -0.5
    -3 3 8 5.6
    -3 3 8 0.76
    -3 3 8 2.12
    -2 3 8 -1.04
    -2 3 8 64.92
    -2 3 8 69.83
    -2 3 8 67.54
    2 -3 -8 70.13
    2 -3 -8 92.01
    -2 3 8 66.68
    -2 3 8 70.96
    2 -3 -8 79.63
    -2 3 8 70.39
    -1 3 8 2.56
    -1 3 8 7.67
    -1 3 8 -1.35
    -1 3 8 2.42
    -1 3 8 -0.97
    1 -3 -8 6.7
    -1 3 8 -22.11
    -1 3 8 0.41
    0 3 8 95.55
    0 3 8 93.46
    0 3 8 90.66
    0 -3 -8 80.59
    0 3 8 -23.36
    0 3 8 103.79
    0 3 8 99.69
    0 3 8 43.64
    0 3 8 81.18
    1 3 8 5.75
    1 3 8 9.25
    1 3 8 4.76
    1 3 8 6.97
    1 3 8 1.04
    1 3 8 8.74
    2 3 8 83.4
    2 3 8 75.84
    2 3 8 85.48
    2 3 8 81.89
    2 3 8 83.26
    3 3 8 68.52
    3 3 8 61.85
    3 3 8 79.56
    3 3 8 66.8
    -3 -3 -8 71.22
    4 3 8 11.59
    -6 4 8 -0.83
    6 -4 -8 1.69
    6 -4 -8 1.82
    -6 4 8 -1.19
    -5 4 8 12.3
    -5 4 8 4.4
    -5 4 8 7.34
    -5 4 8 4.71
    -5 4 8 11.86
    5 -4 -8 5.65
    -4 4 8 27.9
    -4 4 8 42.82
    -4 4 8 43.45
    -4 4 8 41.84
    -4 4 8 30.16
    -4 4 8 49.44
    -4 4 8 35.17
    -3 4 8 -1.45
    -3 4 8 3.31
    -3 4 8 2.76
    3 -4 -8 6.2
    -3 4 8 4.48
    -3 4 8 2.12
    -3 4 8 4.88
    -3 4 8 2.39
    2 -4 -8 -9.06
    -2 4 8 18.07
    2 -4 -8 25.48
    -2 4 8 25.74
    -2 4 8 20.94
    -2 4 8 28.05
    -2 4 8 25.81
    2 -4 -8 11.35
    -1 4 8 -9.94
    -1 4 8 0.41
    -1 4 8 -2.84
    -1 4 8 -3.88
    -1 4 8 -3.99
    -1 4 8 0.83
    -1 4 8 -5.37
    1 -4 -8 7.41
    0 4 8 194.98
    0 4 8 163.3
    0 4 8 205.89
    0 4 8 191.71
    0 4 8 181.85
    0 4 8 202.62
    1 4 8 48.5
    1 4 8 43.38
    1 4 8 24.8
    1 4 8 49.11
    1 4 8 71.17
    1 4 8 46.58
    2 4 8 2.73
    2 4 8 -0.12
    2 4 8 3.03
    2 4 8 0.86
    2 4 8 5.25
    2 4 8 -0.29
    3 4 8 42.96
    3 4 8 48.14
    3 4 8 49.03
    3 4 8 52.44
    6 -5 -8 2.18
    6 -5 -8 -1.76
    -6 5 8 0.47
    -5 5 8 1.15
    -5 5 8 3.71
    -5 5 8 -1.48
    -4 5 8 4.18
    -4 5 8 11.13
    -4 5 8 13.13
    -4 5 8 7.72
    -4 5 8 8.38
    -4 5 8 10.57
    -4 5 8 8.51
    -3 5 8 6.41
    3 -5 -8 5.91
    -3 5 8 11.27
    -3 5 8 4.45
    -3 5 8 16.45
    -3 5 8 3.7
    -3 5 8 6.48
    -3 5 8 3.05
    -2 5 8 34.63
    -2 5 8 34.59
    2 -5 -8 35.97
    -2 5 8 27.58
    -2 5 8 35.4
    -2 5 8 20.55
    -1 5 8 57.21
    -1 5 8 66.94
    -1 5 8 55.77
    -1 5 8 56.45
    -1 5 8 54.87
    1 -5 -8 61.24
    0 5 8 6.13
    0 5 8 3.51
    0 5 8 4.41
    0 5 8 5.08
    0 5 8 9.4
    0 5 8 5.05
    1 5 8 19.6
    1 5 8 19.36
    1 5 8 8.47
    1 5 8 19.96
    1 5 8 27.12
    1 5 8 19.72
    2 5 8 1.05
    2 5 8 -0.6
    2 5 8 0.98
    2 5 8 0.2
    3 5 8 5.79
    3 5 8 -0.1
    -3 -5 -8 1.42
    -5 6 8 48.63
    -5 6 8 49.43
    5 -6 -8 52.89
    -5 6 8 51.35
    -4 6 8 41.62
    -4 6 8 44.37
    -4 6 8 45.06
    -4 6 8 43.63
    -4 6 8 31.29
    -4 6 8 44.15
    -4 6 8 50.46
    -3 6 8 20.79
    -3 6 8 15.63
    -3 6 8 18.81
    -3 6 8 23.15
    3 -6 -8 30.12
    -3 6 8 18.62
    -2 6 8 20.77
    -2 6 8 19.9
    2 -6 -8 19.8
    -2 6 8 30.86
    -2 6 8 18.53
    -2 6 8 29.22
    -1 6 8 14.61
    -1 6 8 17.07
    1 -6 -8 19.01
    -1 6 8 14.3
    -1 6 8 16.1
    -1 6 8 22.53
    0 6 8 0.2
    0 6 8 -0.71
    0 6 8 0.32
    0 -6 -8 -0.17
    0 6 8 -0.21
    0 6 8 -0.97
    1 6 8 19.87
    1 6 8 12.12
    1 6 8 15.65
    -1 -6 -8 8.6
    1 6 8 15.89
    -1 -6 -8 13.35
    -2 -6 -8 13
    2 6 8 13.96
    2 6 8 12.03
    2 6 8 15.29
    2 6 8 11.22
    -5 7 8 1.46
    -5 7 8 1.62
    5 -7 -8 -1.46
    -4 7 8 2.76
    -4 7 8 2.11
    -4 7 8 2.89
    -4 7 8 6.88
    -3 7 8 8.34
    -3 7 8 4.25
    3 -7 -8 6.29
    -3 7 8 2.76
    -3 7 8 11.43
    -3 7 8 6.69
    -2 7 8 119.04
    2 -7 -8 133.69
    -2 7 8 98.84
    -2 7 8 121.06
    -2 7 8 116.9
    -2 7 8 120.56
    1 -7 -8 80.67
    1 -7 -8 71.44
    -1 7 8 77.42
    -1 7 8 59.58
    -1 7 8 68.32
    -1 7 8 64.52
    0 7 8 0.05
    0 7 8 0.97
    0 7 8 -1.22
    0 7 8 1.37
    0 7 8 1.93
    1 7 8 4.82
    -1 -7 -8 6.98
    1 7 8 4.77
    1 7 8 1.65
    1 7 8 1.76
    -4 8 8 23.8
    -4 8 8 19.66
    4 -8 -8 18.07
    -3 8 8 14.29
    -3 8 8 15.58
    -3 8 8 10.11
    -2 8 8 26.27
    -2 8 8 22.85
    -2 8 8 26.78
    -2 8 8 26.58
    -2 8 8 20.48
    -1 8 8 15.28
    -1 8 8 9.7
    1 -8 -8 12.54
    -1 8 8 13.96
    -1 8 8 9.79
    0 8 8 3.33
    0 -8 -8 7.2
    0 8 8 6.58
    0 8 8 4.87
    1 8 8 3.39
    -1 -8 -8 2.72
    -4 9 8 4.72
    -3 9 8 18.48
    -3 9 8 19.87
    -2 9 8 14.67
    -2 9 8 12.09
    -2 9 8 3.21
    -2 9 8 19.83
    -1 9 8 2.58
    -1 9 8 0.72
    1 -9 -8 -2.76
    1 -12 9 9.98
    -1 -11 9 5.27
    1 11 -9 1.3
    -1 -11 9 2.79
    -1 -11 9 -0.91
    0 11 -9 6.46
    0 -11 9 2.48
    0 -11 9 6.63
    0 -11 9 9.07
    0 -11 9 5.34
    1 -11 9 3.22
    1 -11 9 0.72
    -1 11 -9 3.37
    1 -11 9 -2.41
    1 -11 9 -0.06
    1 -11 9 0.43
    2 -11 9 -0.02
    2 -11 9 2.35
    -2 11 -9 -1.06
    2 -11 9 0.91
    2 -11 9 2.39
    2 -11 9 0.72
    -2 -10 9 -0.61
    -2 -10 9 1.63
    2 10 -9 4.36
    -1 -10 9 -5.14
    -1 -10 9 0.7
    -1 -10 9 0.03
    -1 -10 9 0.55
    -1 -10 9 -0.14
    -1 -10 9 0.83
    0 -10 9 1.62
    0 -10 9 0.53
    0 -10 9 3.65
    0 -10 9 -5.85
    0 -10 9 -2.46
    -1 10 -9 1.11
    1 -10 9 2.82
    1 -10 9 0.01
    1 -10 9 2.73
    1 -10 9 3.02
    1 -10 9 3.29
    2 -10 9 -1.09
    2 -10 9 -0.24
    2 -10 9 4.22
    2 -10 9 3.25
    2 -10 9 0.48
    3 -10 9 4.73
    3 -10 9 13.48
    3 -10 9 12.03
    3 -10 9 15.6
    -3 10 -9 10.11
    3 -10 9 10.87
    3 9 -9 1.42
    -3 -9 9 1.88
    -3 -9 9 2.39
    -3 -9 9 -1.98
    2 9 -9 -0.02
    -2 -9 9 1.39
    -2 -9 9 3.83
    -2 -9 9 4.18
    -2 -9 9 7.54
    -2 -9 9 4.52
    -1 -9 9 0.7
    1 9 -9 8.54
    -1 -9 9 5.28
    -1 -9 9 3.02
    1 9 -9 1.29
    -1 -9 9 5.96
    -1 -9 9 2.57
    -1 -9 9 7.79
    0 -9 9 25.55
    0 9 -9 13.49
    0 -9 9 22.8
    0 -9 9 20.53
    0 -9 9 16.69
    0 -9 9 17.97
    1 -9 9 28.07
    -1 9 -9 38.77
    1 -9 9 19.64
    1 -9 9 23.61
    1 -9 9 21.58
    -1 9 -9 28.34
    1 -9 9 18.83
    2 -9 9 6.29
    2 -9 9 0.38
    2 -9 9 8.12
    2 -9 9 4.29
    2 -9 9 2.59
    2 -9 9 2.73
    3 -9 9 0.57
    3 -9 9 1.46
    3 -9 9 -1.14
    3 -9 9 1.88
    3 -9 9 0.13
    4 -9 9 3.57
    -4 9 -9 3.49
    -4 -8 9 8.81
    4 8 -9 5.85
    -3 -8 9 -2.53
    3 8 -9 -1.48
    -3 -8 9 -3.96
    -3 -8 9 3.57
    -3 -8 9 -2.23
    -3 -8 9 -0.28
    -2 -8 9 34.68
    -2 -8 9 35.34
    -2 -8 9 28.08
    -2 -8 9 35.81
    -2 -8 9 32.47
    -2 -8 9 32.95
    -1 -8 9 5.62
    -1 -8 9 5.27
    -1 -8 9 2.08
    -1 -8 9 2.45
    -1 -8 9 2.38
    -1 -8 9 3.46
    -1 -8 9 -0.44
    0 -8 9 -0.19
    0 -8 9 -1.89
    0 -8 9 -0.99
    0 -8 9 0.65
    0 8 -9 0.96
    0 -8 9 3.43
    0 -8 9 -0.47
    1 -8 9 19.96
    1 -8 9 19.82
    1 -8 9 29.22
    1 -8 9 39.88
    1 -8 9 14.86
    -1 8 -9 26.21
    1 -8 9 20.07
    2 -8 9 11.46
    2 -8 9 9.81
    -2 8 -9 5.68
    2 -8 9 8.56
    2 -8 9 7.35
    2 -8 9 8.62
    2 -8 9 4.77
    3 -8 9 3.52
    3 -8 9 3.16
    3 -8 9 5.01
    3 -8 9 6.04
    3 -8 9 9.29
    4 -8 9 2.05
    4 -8 9 1.93
    4 -8 9 0.9
    -4 8 -9 1.37
    4 -8 9 -0.52
    4 7 -9 -1.46
    4 7 -9 -0.22
    -4 -7 9 1.55
    -4 -7 9 0.51
    -4 -7 9 1.43
    -4 -7 9 -0.85
    -3 -7 9 9.33
    -3 -7 9 0.63
    -3 -7 9 1.27
    -3 -7 9 -2.56
    -3 -7 9 4.38
    -3 -7 9 -0.5
    -3 -7 9 0.62
    -2 -7 9 9.46
    -2 -7 9 5.94
    -2 -7 9 7.31
    -2 -7 9 6.61
    -2 -7 9 9.07
    -2 -7 9 7.56
    -2 -7 9 10.96
    -1 -7 9 96.42
    -1 -7 9 96.13
    -1 -7 9 91.35
    -1 -7 9 98.41
    -1 -7 9 94.19
    -1 -7 9 86.38
    -1 -7 9 88.52
    0 -7 9 51.21
    0 -7 9 54.21
    0 -7 9 63.4
    0 -7 9 56.9
    0 -7 9 53.1
    0 -7 9 51.92
    0 -7 9 42.7
    1 -7 9 -1.17
    1 -7 9 6.89
    1 -7 9 2.63
    1 -7 9 -0.74
    1 -7 9 0.26
    1 -7 9 4.87
    -1 7 -9 -1.78
    2 -7 9 5.64
    2 -7 9 4.51
    2 -7 9 2.23
    -2 7 -9 7.79
    2 -7 9 7.92
    2 -7 9 8.78
    2 -7 9 8.06
    3 -7 9 10.33
    3 -7 9 8.68
    3 -7 9 12.24
    3 -7 9 12.94
    3 -7 9 9.34
    -4 7 -9 4.63
    4 -7 9 5.37
    4 -7 9 1.7
    4 -7 9 2.48
    4 -7 9 3.17
    -5 -6 9 1.48
    5 6 -9 -2.29
    -4 -6 9 39.36
    -4 -6 9 43.48
    -4 -6 9 34.72
    -4 -6 9 40.65
    4 6 -9 40.14
    -3 -6 9 105.83
    -3 -6 9 80.64
    -3 -6 9 102.3
    -3 -6 9 103.64
    -3 -6 9 106.98
    3 6 -9 101.22
    -3 -6 9 107.53
    -3 -6 9 107.51
    -2 -6 9 6.12
    -2 -6 9 5.19
    -2 -6 9 4.39
    -2 -6 9 3.09
    -2 -6 9 7.07
    -2 -6 9 4.76
    -2 -6 9 1.71
    -1 -6 9 3.78
    -1 -6 9 4.29
    -1 -6 9 1.83
    -1 -6 9 1.09
    -1 -6 9 4.28
    -1 -6 9 5.61
    -1 -6 9 -1.1
    0 -6 9 -0.46
    0 -6 9 2.54
    0 -6 9 -1.02
    0 -6 9 11.31
    0 -6 9 0.7
    0 -6 9 -5.75
    0 -6 9 0.54
    0 -6 9 -3.71
    1 -6 9 3.22
    1 -6 9 7.91
    1 -6 9 9.15
    1 -6 9 -0.15
    -1 6 -9 9.44
    1 -6 9 3.41
    1 -6 9 8.06
    2 -6 9 3.22
    2 -6 9 0.75
    2 -6 9 0.91
    2 -6 9 0.61
    2 -6 9 0.6
    3 -6 9 15.76
    3 -6 9 12.76
    3 -6 9 5.94
    3 -6 9 16.13
    3 -6 9 13.59
    3 -6 9 9.94
    -4 6 -9 0.24
    4 -6 9 -3.41
    4 -6 9 -1.17
    4 -6 9 -0.62
    4 -6 9 2.3
    5 5 -9 31.41
    -5 -5 9 32.44
    -5 -5 9 24.21
    -4 -5 9 2.35
    4 5 -9 5.11
    -4 -5 9 5.22
    -4 -5 9 2.97
    -4 -5 9 1.98
    -4 -5 9 2.23
    -3 -5 9 15.8
    -3 -5 9 17.69
    -3 -5 9 11.7
    -3 -5 9 11.76
    -3 -5 9 18.14
    -3 -5 9 16.47
    -3 -5 9 28.53
    -2 -5 9 21.43
    -2 -5 9 27.46
    -2 -5 9 21.55
    -2 -5 9 22.66
    -2 -5 9 22.28
    -2 -5 9 21.2
    -2 -5 9 20.24
    -1 -5 9 45.04
    -1 -5 9 69.36
    -1 -5 9 41.3
    -1 -5 9 40.06
    -1 -5 9 19.68
    1 5 -9 60.05
    -1 -5 9 46.01
    -1 -5 9 46.59
    1 5 -9 46.24
    -1 -5 9 32.59
    0 -5 9 50.69
    0 -5 9 74.55
    0 -5 9 54.33
    0 -5 9 55.36
    0 -5 9 38.74
    0 -5 9 55.22
    0 5 -9 74.75
    0 -5 9 58.13
    0 -5 9 21.32
    0 -5 9 52.53
    1 -5 9 30.49
    1 -5 9 23.91
    1 -5 9 9.52
    1 -5 9 10.57
    -1 5 -9 21.25
    1 -5 9 29.74
    1 -5 9 20.1
    1 -5 9 37.62
    2 -5 9 27.98
    2 -5 9 34.72
    2 -5 9 27.57
    2 -5 9 32.21
    2 -5 9 31.61
    2 -5 9 38.07
    3 -5 9 67.33
    3 -5 9 68.26
    3 -5 9 72.9
    3 -5 9 70.43
    3 -5 9 61.37
    3 -5 9 69.87
    4 -5 9 4.65
    4 -5 9 13.03
    4 -5 9 8.58
    4 -5 9 6.52
    -5 -4 9 13.01
    5 4 -9 7.99
    -5 -4 9 7.78
    -5 -4 9 9.39
    -4 -4 9 24.15
    -4 -4 9 22.3
    -4 -4 9 20.74
    -4 -4 9 26.02
    -4 -4 9 24.63
    -4 -4 9 20.35
    -4 -4 9 18.6
    -3 -4 9 14.01
    -3 -4 9 1.48
    -3 -4 9 11.29
    -3 -4 9 9.21
    -3 -4 9 8.63
    -3 -4 9 5.78
    -3 -4 9 8.22
    -2 -4 9 442.04
    -2 -4 9 426.35
    -2 -4 9 436.36
    2 4 -9 494.55
    -2 -4 9 417.24
    -2 -4 9 442.65
    -2 -4 9 434.98
    -1 -4 9 48.21
    -1 -4 9 41.52
    -1 -4 9 45.6
    -1 -4 9 37.25
    1 4 -9 105.59
    -1 -4 9 45.14
    -1 -4 9 42.97
    -1 -4 9 43.04
    -1 -4 9 39.45
    0 -4 9 28.46
    0 -4 9 34.6
    0 -4 9 34.49
    0 4 -9 12.72
    0 -4 9 29.4
    0 -4 9 26.12
    0 -4 9 -6.99
    0 -4 9 27.5
    0 -4 9 34.71
    1 -4 9 2.4
    -1 4 -9 -18.84
    1 -4 9 1.74
    1 -4 9 1.51
    1 -4 9 -22.11
    1 -4 9 1.96
    1 -4 9 5.35
    2 -4 9 20.48
    2 -4 9 24.34
    2 -4 9 26.42
    2 -4 9 25.82
    2 -4 9 28.63
    2 -4 9 23.41
    3 -4 9 69.3
    3 -4 9 51.58
    3 -4 9 70.33
    3 -4 9 66.03
    3 -4 9 73.07
    4 -4 9 13.19
    4 -4 9 26.74
    4 -4 9 27.05
    4 -4 9 25.17
    -5 -3 9 2.57
    -5 -3 9 5.08
    -5 -3 9 5
    -5 -3 9 2.63
    -4 -3 9 4.31
    -4 -3 9 2.99
    -4 -3 9 0.73
    -4 -3 9 4.16
    -4 -3 9 1.44
    -4 -3 9 6.59
    -4 -3 9 1.78
    -3 -3 9 63.14
    -3 -3 9 63.29
    -3 -3 9 70.09
    -3 -3 9 69.06
    -3 -3 9 74.29
    -3 -3 9 68.99
    -3 -3 9 64.13
    -2 -3 9 31.49
    -2 -3 9 32.67
    2 3 -9 72.16
    -2 -3 9 36.59
    -2 -3 9 28.69
    -2 -3 9 30.6
    -2 -3 9 43.82
    -2 -3 9 31.56
    -2 -3 9 1.97
    -2 -3 9 28.48
    -1 -3 9 5.61
    -1 -3 9 -3.53
    1 3 -9 -9.21
    -1 -3 9 1.89
    0 -3 9 15.61
    0 -3 9 -4.86
    0 3 -9 10.76
    0 -3 9 5.71
    1 -3 9 118.9
    -1 3 -9 125.58
    1 -3 9 115.92
    1 -3 9 119.3
    1 -3 9 121.66
    1 -3 9 96.83
    1 -3 9 57.5
    2 -3 9 42.46
    2 -3 9 24.34
    2 -3 9 20.04
    2 -3 9 32.73
    2 -3 9 42.02
    3 -3 9 1.74
    3 -3 9 -4.08
    3 -3 9 -0.25
    3 -3 9 -3.08
    3 -3 9 4.47
    3 -3 9 1.64
    4 -3 9 -1.45
    4 -3 9 18.81
    4 -3 9 4.71
    4 -3 9 1.67
    6 2 -9 0.9
    -6 -2 9 5.81
    -5 -2 9 -1.26
    -5 -2 9 -1.79
    -5 -2 9 -1.46
    5 2 -9 -2.72
    -5 -2 9 -0.05
    -5 -2 9 2.59
    -5 -2 9 -1.92
    -4 -2 9 0.23
    -4 -2 9 -2.48
    -4 -2 9 1.32
    -4 -2 9 2.19
    -4 -2 9 -2.05
    -4 -2 9 -0.14
    -4 -2 9 0.99
    -3 -2 9 111.34
    -3 -2 9 115.93
    -3 -2 9 81.08
    -3 -2 9 101.68
    -3 -2 9 117.58
    -3 -2 9 113.41
    -3 -2 9 112.98
    -2 -2 9 9.42
    2 2 -9 15.14
    -2 -2 9 39.07
    -2 -2 9 7.22
    -2 -2 9 5.71
    -2 -2 9 5.8
    -2 -2 9 3.55
    -2 -2 9 6.82
    -2 -2 9 -17.25
    1 2 -9 6.81
    -1 -2 9 7.41
    -1 -2 9 1.28
    -1 -2 9 13.62
    0 -2 9 -16.93
    1 -2 9 119.32
    1 -2 9 130.18
    1 -2 9 113.25
    1 -2 9 134.06
    -1 2 -9 137.07
    1 -2 9 129.92
    2 -2 9 25.18
    2 -2 9 17.31
    2 -2 9 16.74
    2 -2 9 19.45
    2 -2 9 15.83
    2 -2 9 15.86
    3 -2 9 13.14
    3 -2 9 10.58
    3 -2 9 23.14
    3 -2 9 18.36
    3 -2 9 18.56
    3 -2 9 19.84
    4 -2 9 3.49
    4 -2 9 1.45
    4 -2 9 -0.67
    4 -2 9 0.21
    -6 -1 9 35.49
    6 1 -9 43.38
    6 1 -9 30.42
    -5 -1 9 8.23
    -5 -1 9 5.55
    -5 -1 9 4.48
    -5 -1 9 4.53
    -5 -1 9 3.26
    5 1 -9 1.75
    -5 -1 9 7.35
    -4 -1 9 -2.36
    -4 -1 9 4.04
    -4 -1 9 4.66
    -4 -1 9 2.25
    -4 -1 9 0.38
    -4 -1 9 -1.88
    -4 -1 9 0.11
    3 1 -9 113.68
    -3 -1 9 86.98
    -3 -1 9 86.91
    -3 -1 9 82.23
    -3 -1 9 84.23
    -3 -1 9 83.27
    -3 -1 9 85.17
    -3 -1 9 86.92
    3 1 -9 91.96
    -3 -1 9 78.28
    -2 -1 9 30.72
    -2 -1 9 4.94
    -2 -1 9 18.88
    -2 -1 9 27.81
    -2 -1 9 25.25
    -2 -1 9 19.44
    2 1 -9 39.68
    2 1 -9 18.67
    -1 -1 9 -6.9
    -1 -1 9 61.36
    1 1 -9 10.81
    -1 -1 9 2.36
    0 -1 9 0.8
    0 -1 9 1.18
    1 -1 9 7.34
    1 -1 9 7.78
    1 -1 9 12.51
    -1 1 -9 -1.76
    1 -1 9 -1.78
    1 -1 9 5.09
    1 -1 9 11.73
    2 -1 9 35.18
    2 -1 9 41.26
    2 -1 9 33.98
    2 -1 9 11.14
    2 -1 9 41.18
    3 -1 9 5.72
    3 -1 9 11.46
    3 -1 9 -2.09
    3 -1 9 12.07
    3 -1 9 9.59
    4 -1 9 3.44
    4 -1 9 -0.99
    4 -1 9 -0.84
    4 -1 9 1.4
    6 0 -9 -1.89
    -6 0 9 3.23
    -6 0 9 1.19
    6 0 -9 2.86
    -5 0 9 6.76
    -5 0 9 5.94
    5 0 -9 8.57
    -5 0 9 8.05
    -5 0 9 4.94
    -5 0 9 8.25
    -5 0 9 11.17
    -4 0 9 49.4
    -4 0 9 44.17
    -4 0 9 46.51
    -4 0 9 49.23
    -4 0 9 43.01
    -4 0 9 49.96
    -4 0 9 40.89
    -3 0 9 236.5
    3 0 -9 256.43
    -3 0 9 215.9
    -3 0 9 253.48
    -3 0 9 240.89
    -3 0 9 232.24
    -3 0 9 218.58
    -3 0 9 218.45
    -3 0 9 238.76
    -2 0 9 -6.28
    2 0 -9 5.05
    -2 0 9 0.54
    -2 0 9 3.74
    -2 0 9 9.01
    -2 0 9 2.64
    -2 0 9 3.83
    -2 0 9 5.38
    -2 0 9 2.4
    1 0 -9 13.9
    -1 0 9 3.51
    0 0 -9 17.34
    0 0 9 15.94
    0 0 9 30.16
    1 0 9 158.5
    1 0 9 204.87
    1 0 9 195.35
    1 0 9 199.8
    1 0 9 193.91
    -1 0 -9 166.47
    2 0 9 10.98
    2 0 9 13.07
    2 0 9 23.7
    2 0 9 21.03
    2 0 9 3.79
    2 0 9 15.59
    3 0 9 41.4
    3 0 9 48.48
    3 0 9 43.9
    3 0 9 38.89
    3 0 9 44.4
    4 0 9 -1.81
    4 0 9 -1.06
    4 0 9 0.32
    -6 1 9 1.8
    -6 1 9 0.46
    6 -1 -9 -1.67
    -5 1 9 23.72
    -5 1 9 27.4
    -5 1 9 20.04
    -5 1 9 18.2
    -5 1 9 18.62
    -5 1 9 17.37
    -5 1 9 16.35
    -4 1 9 13.13
    -4 1 9 15.76
    -4 1 9 11.72
    -4 1 9 14.32
    -4 1 9 15.34
    -4 1 9 14.65
    -4 1 9 15.96
    -3 1 9 14.99
    -3 1 9 16.89
    -3 1 9 14.12
    -3 1 9 14.76
    -3 1 9 13.88
    -3 1 9 16.89
    -3 1 9 16.2
    -2 1 9 7.26
    -2 1 9 11.04
    -2 1 9 17.52
    -2 1 9 3.56
    2 -1 -9 10.52
    -2 1 9 -18.92
    -2 1 9 9.97
    -2 1 9 5.48
    -2 1 9 6.84
    -2 1 9 10.18
    1 -1 -9 52.69
    -1 1 9 75.49
    -1 1 9 64.12
    -1 1 9 61.15
    -1 1 9 72.4
    -1 1 9 72.01
    -1 1 9 21.36
    0 1 9 43.37
    0 1 9 44.24
    0 -1 -9 56.33
    0 1 9 33.39
    0 1 9 43.55
    0 1 9 35.35
    0 1 9 33.92
    1 1 9 139.68
    1 1 9 132.21
    1 1 9 139.97
    1 1 9 141.76
    1 1 9 138.73
    2 1 9 12.79
    2 1 9 8.89
    2 1 9 5.27
    2 1 9 12.5
    2 1 9 3.89
    2 1 9 9.53
    3 1 9 7.56
    3 1 9 8.72
    3 1 9 5.26
    3 1 9 10.46
    3 1 9 9.46
    3 1 9 0.87
    4 1 9 9.94
    4 1 9 16.07
    4 1 9 10.71
    -6 2 9 2.21
    6 -2 -9 3.76
    -6 2 9 2.22
    -5 2 9 18.08
    5 -2 -9 8.92
    -5 2 9 22.66
    -5 2 9 17.79
    -5 2 9 13.21
    -5 2 9 8.69
    -5 2 9 14.34
    -5 2 9 19.65
    -4 2 9 24.43
    -4 2 9 24.51
    -4 2 9 38.9
    -4 2 9 17.27
    -4 2 9 30.94
    -4 2 9 26.25
    -4 2 9 32.12
    -4 2 9 20.39
    -3 2 9 52.31
    -3 2 9 58.9
    -3 2 9 54.88
    -3 2 9 41.16
    -3 2 9 52.27
    -3 2 9 53.88
    -3 2 9 55.13
    -2 2 9 3.98
    2 -2 -9 14.92
    -2 2 9 12.7
    -2 2 9 8.99
    -2 2 9 12.6
    -2 2 9 5.77
    -2 2 9 12.14
    2 -2 -9 7.43
    -2 2 9 9.32
    -1 2 9 26.77
    -1 2 9 30.62
    -1 2 9 28.94
    -1 2 9 29.98
    1 -2 -9 29.99
    -1 2 9 0.84
    -1 2 9 21.03
    0 2 9 67.93
    0 2 9 63.92
    0 2 9 65.84
    0 2 9 72.03
    0 2 9 57.81
    0 -2 -9 78.59
    0 2 9 67.89
    1 2 9 10.82
    1 2 9 16.81
    1 2 9 8.48
    1 2 9 10.67
    1 2 9 9.37
    1 2 9 18.89
    2 2 9 20.79
    2 2 9 16.23
    2 2 9 14.17
    2 2 9 22.27
    2 2 9 2.55
    3 2 9 27.89
    3 2 9 22.13
    -3 -2 -9 29.67
    3 2 9 23.13
    3 2 9 25.84
    -6 3 9 0.14
    -6 3 9 6.94
    6 -3 -9 1.98
    -5 3 9 -2.19
    -5 3 9 0.38
    -5 3 9 -0.3
    -5 3 9 -2.07
    -5 3 9 -3.6
    -5 3 9 1.97
    5 -3 -9 2.71
    -4 3 9 32.26
    -4 3 9 41.84
    -4 3 9 41.7
    -4 3 9 37.57
    -4 3 9 48.75
    -4 3 9 36.97
    -4 3 9 37.87
    -3 3 9 39.04
    -3 3 9 29.88
    -3 3 9 33.16
    -3 3 9 35.51
    -3 3 9 31.92
    -3 3 9 33.48
    -3 3 9 36.92
    -2 3 9 76.62
    -2 3 9 88.22
    2 -3 -9 86.03
    -2 3 9 83.44
    -2 3 9 77.99
    -2 3 9 84.01
    -1 3 9 92.8
    -1 3 9 95.96
    -1 3 9 90.95
    -1 3 9 80.58
    -1 3 9 89.1
    0 3 9 101.32
    0 3 9 97.93
    0 3 9 102.51
    0 3 9 107.18
    0 3 9 105.04
    0 3 9 114.65
    1 3 9 0.84
    1 3 9 -2.18
    1 3 9 -2.1
    1 3 9 3.19
    1 3 9 -0.04
    1 3 9 2.18
    2 3 9 0.47
    2 3 9 -1.34
    2 3 9 2.4
    2 3 9 4.51
    2 3 9 1.08
    2 3 9 -3.57
    3 3 9 -0.67
    3 3 9 0.65
    3 3 9 -0.13
    3 3 9 -1.31
    6 -4 -9 6.92
    -6 4 9 12.67
    -5 4 9 146.96
    5 -4 -9 142.74
    -5 4 9 163.02
    -5 4 9 139.42
    -5 4 9 134.85
    -4 4 9 16.24
    -4 4 9 22.05
    -4 4 9 13.11
    -4 4 9 17.69
    -4 4 9 14.05
    -4 4 9 18.74
    -4 4 9 21.92
    -3 4 9 12.48
    -3 4 9 14.66
    -3 4 9 11.2
    -3 4 9 10.08
    -3 4 9 5.93
    -3 4 9 11.71
    -3 4 9 7.82
    -2 4 9 2.46
    -2 4 9 5.03
    -2 4 9 2.65
    -2 4 9 0.56
    2 -4 -9 1.26
    -2 4 9 2.37
    -1 4 9 30.88
    -1 4 9 36.13
    -1 4 9 39.68
    1 -4 -9 33.58
    -1 4 9 27.48
    0 4 9 19.75
    0 4 9 28.86
    0 4 9 20.25
    0 4 9 30.49
    0 4 9 33.37
    0 4 9 30.96
    1 4 9 -0.39
    1 4 9 3.81
    1 4 9 -0.63
    1 4 9 1.44
    1 4 9 0.42
    1 4 9 -2.66
    2 4 9 3.57
    2 4 9 6.3
    2 4 9 2.91
    2 4 9 3.94
    3 4 9 109.83
    -3 -4 -9 109.84
    3 4 9 108.11
    3 4 9 109.45
    5 -5 -9 18.42
    -5 5 9 12.95
    -5 5 9 17.27
    -5 5 9 14.5
    -4 5 9 22.18
    -4 5 9 22.19
    -4 5 9 20.21
    -4 5 9 26.03
    -4 5 9 20.24
    -4 5 9 17.02
    -4 5 9 21.17
    -3 5 9 30.35
    -3 5 9 19.07
    -3 5 9 20.5
    3 -5 -9 29.23
    -3 5 9 26.75
    -3 5 9 34.52
    -2 5 9 95.56
    -2 5 9 95.5
    -2 5 9 84.59
    2 -5 -9 100.02
    -2 5 9 86.88
    -2 5 9 99.95
    1 -5 -9 11.55
    -1 5 9 22.28
    -1 5 9 26.34
    -1 5 9 31.67
    -1 5 9 23.11
    -1 5 9 31.82
    0 5 9 3.98
    0 5 9 5.66
    0 5 9 5.36
    0 5 9 0.52
    0 5 9 0.71
    1 5 9 30.88
    1 5 9 34.15
    1 5 9 27.99
    1 5 9 41.62
    1 5 9 37.81
    -2 -5 -9 2.37
    2 5 9 -0.6
    2 5 9 4.52
    2 5 9 2.79
    2 5 9 6.81
    5 -6 -9 1.99
    -5 6 9 1.07
    -5 6 9 0.44
    -5 6 9 0.46
    -4 6 9 1.97
    -4 6 9 0.55
    -4 6 9 0.04
    -4 6 9 5.11
    -4 6 9 -1.07
    -4 6 9 1.94
    -3 6 9 13.8
    -3 6 9 11.45
    -3 6 9 17.34
    -3 6 9 16.7
    3 -6 -9 27.67
    -3 6 9 15.08
    -2 6 9 9.05
    -2 6 9 14.37
    2 -6 -9 9.46
    -2 6 9 15.29
    -2 6 9 15.06
    -2 6 9 15.97
    -1 6 9 27.72
    -1 6 9 22.2
    -1 6 9 25.14
    1 -6 -9 27.16
    -1 6 9 24.58
    -1 6 9 20.34
    0 6 9 7.15
    0 6 9 6.1
    0 6 9 3.63
    0 6 9 3.44
    0 -6 -9 13.64
    0 6 9 5.61
    1 6 9 -5.06
    1 6 9 -1.59
    1 6 9 -0.68
    1 6 9 -2.88
    2 6 9 30.76
    2 6 9 30.83
    5 -7 -9 -0.11
    -4 7 9 -0.27
    -4 7 9 4.59
    -4 7 9 3.62
    -3 7 9 18.11
    -3 7 9 13.18
    -3 7 9 11.21
    -3 7 9 11.75
    -2 7 9 48.02
    -2 7 9 51.47
    -2 7 9 44.01
    -2 7 9 44.2
    -2 7 9 42.3
    1 -7 -9 6.2
    -1 7 9 3.53
    -1 7 9 4.3
    -1 7 9 3.33
    -1 7 9 2.08
    0 7 9 10.73
    0 7 9 10.67
    0 7 9 14.73
    0 7 9 15.37
    1 7 9 34.43
    1 7 9 32.72
    -4 8 9 3.05
    4 -8 -9 3.21
    -3 8 9 58.19
    -3 8 9 61.54
    -3 8 9 64.85
    -2 8 9 5.96
    -2 8 9 3.49
    -2 8 9 4.77
    -2 8 9 4.29
    -1 8 9 7.41
    -1 8 9 8.32
    -1 8 9 1.4
    1 -8 -9 14.72
    -1 8 9 3.4
    0 8 9 5.19
    0 -8 -9 3.51
    -2 9 9 1.07
    -1 -11 10 6.98
    1 11 -10 7.17
    0 -11 10 16.09
    0 -11 10 26.36
    0 -11 10 17.45
    0 11 -10 27.36
    0 -11 10 19.77
    0 -11 10 13.58
    1 -11 10 -1.14
    1 -11 10 0.74
    1 -11 10 -0.21
    1 -11 10 -0.19
    2 -11 10 -0.81
    2 -11 10 1.1
    -2 -10 10 3.89
    -2 -10 10 7.21
    -1 -10 10 -0.82
    -1 -10 10 0.12
    -1 -10 10 -4.56
    -1 -10 10 0.2
    0 -10 10 15.37
    0 -10 10 12.71
    0 -10 10 14
    0 10 -10 16.21
    0 -10 10 21.1
    0 -10 10 4.36
    1 -10 10 13.62
    1 -10 10 9.25
    1 -10 10 6.98
    1 -10 10 6.6
    1 -10 10 7.23
    2 -10 10 2.18
    2 -10 10 0.57
    2 -10 10 -0.78
    -2 10 -10 2.26
    2 -10 10 1.47
    2 -10 10 3.08
    3 -10 10 1.9
    3 9 -10 30.38
    -3 -9 10 27.33
    -3 -9 10 25.14
    -2 -9 10 35.37
    -2 -9 10 39.97
    2 9 -10 37.67
    -2 -9 10 35.33
    -2 -9 10 39.9
    -2 -9 10 35.6
    -1 -9 10 1.23
    -1 -9 10 0.28
    -1 -9 10 0.22
    -1 -9 10 4.27
    -1 -9 10 2.3
    0 9 -10 7.04
    0 -9 10 10.5
    0 -9 10 8.08
    0 -9 10 11.77
    0 -9 10 9.23
    0 -9 10 8.9
    0 -9 10 2.22
    1 -9 10 2.72
    1 -9 10 4.93
    1 -9 10 6.93
    1 -9 10 5.12
    1 -9 10 0.88
    2 -9 10 0.92
    2 -9 10 4.42
    2 -9 10 1.44
    2 -9 10 2.86
    3 -9 10 8.92
    3 -9 10 6.11
    3 -9 10 4.9
    3 -9 10 1.64
    3 -9 10 4.44
    -3 -8 10 1.79
    -3 -8 10 -0.43
    -3 -8 10 5.25
    -3 -8 10 2.76
    3 8 -10 2.2
    -3 -8 10 -0.72
    -2 -8 10 1.51
    -2 -8 10 1.5
    -2 -8 10 0.04
    -2 -8 10 -2.07
    -2 -8 10 -0.47
    -1 -8 10 1.91
    -1 -8 10 1.13
    -1 -8 10 -0.74
    -1 -8 10 -1.33
    -1 -8 10 0.33
    -1 -8 10 3.07
    0 -8 10 -3.36
    0 -8 10 3.25
    0 -8 10 -0.63
    0 8 -10 -2.74
    0 -8 10 -1.6
    0 -8 10 3.93
    0 -8 10 0.15
    1 -8 10 22.21
    1 -8 10 9.76
    1 -8 10 22.91
    1 -8 10 30.83
    -1 8 -10 8.49
    1 -8 10 20.44
    2 -8 10 2.63
    2 -8 10 8.39
    2 -8 10 11.47
    2 -8 10 6.01
    2 -8 10 14.61
    2 -8 10 5.17
    3 -8 10 7.44
    3 -8 10 11.36
    3 -8 10 14.26
    3 -8 10 18.46
    3 -8 10 7.23
    4 7 -10 5.38
    -4 -7 10 7.4
    -4 -7 10 5.36
    -4 -7 10 10.09
    -3 -7 10 16.89
    -3 -7 10 19.39
    -3 -7 10 20.42
    -3 -7 10 22.59
    -3 -7 10 23.93
    -3 -7 10 18.98
    -2 -7 10 12.3
    -2 -7 10 10.1
    -2 -7 10 11.57
    -2 -7 10 10.86
    -2 -7 10 6.33
    -2 -7 10 10.32
    -2 -7 10 9.52
    -1 -7 10 78.35
    -1 -7 10 84.57
    -1 -7 10 93.11
    -1 -7 10 88.51
    -1 -7 10 88.05
    -1 -7 10 90.84
    0 -7 10 23.26
    0 -7 10 14.83
    0 -7 10 12.11
    0 -7 10 15.98
    0 -7 10 6.63
    0 -7 10 18.3
    0 -7 10 10.82
    1 -7 10 -1.04
    -1 7 -10 2.49
    1 -7 10 1.12
    1 -7 10 -4.89
    1 -7 10 0.92
    1 -7 10 1.49
    2 -7 10 -2.16
    2 -7 10 0.19
    2 -7 10 2.64
    2 -7 10 3.58
    2 -7 10 0.54
    3 -7 10 88.32
    3 -7 10 88.43
    3 -7 10 86.58
    3 -7 10 82.62
    4 -7 10 17.61
    4 -7 10 13.19
    4 6 -10 1.01
    -4 -6 10 4.48
    -4 -6 10 -0.91
    -4 -6 10 -0.19
    -4 -6 10 0.66
    -4 -6 10 -0.3
    -3 -6 10 -2.38
    -3 -6 10 0.94
    -3 -6 10 2.34
    -3 -6 10 1.03
    -3 -6 10 -1.59
    3 6 -10 2.22
    -3 -6 10 -1.72
    -3 -6 10 7.45
    -2 -6 10 1.76
    -2 -6 10 4.16
    -2 -6 10 0.8
    -2 -6 10 3.85
    -2 -6 10 2.82
    -2 -6 10 2.37
    -2 -6 10 2.68
    -1 -6 10 20.11
    -1 -6 10 18.67
    -1 -6 10 16.39
    -1 -6 10 14.83
    -1 -6 10 21.25
    -1 -6 10 21.35
    0 -6 10 1.33
    0 -6 10 4.17
    0 -6 10 -3.23
    0 -6 10 2.51
    0 -6 10 1.01
    0 -6 10 -1.63
    0 -6 10 -0.68
    1 -6 10 12.04
    1 -6 10 7.9
    1 -6 10 21.46
    -1 6 -10 8.19
    1 -6 10 4.73
    1 -6 10 11.29
    1 -6 10 16.24
    2 -6 10 34.95
    2 -6 10 28.72
    2 -6 10 34.09
    2 -6 10 29.87
    2 -6 10 23.59
    3 -6 10 7.96
    3 -6 10 3.6
    3 -6 10 -0.97
    3 -6 10 9.7
    3 -6 10 10.04
    4 -6 10 1.43
    4 -6 10 -1.85
    4 -6 10 2.44
    4 -6 10 0.07
    5 5 -10 -0.6
    -5 -5 10 2.77
    -5 -5 10 -0.43
    4 5 -10 1.42
    -4 -5 10 5.92
    -4 -5 10 3.45
    -4 -5 10 4.14
    -4 -5 10 5.26
    -4 -5 10 4.58
    -3 -5 10 4.01
    -3 -5 10 -3.72
    -3 -5 10 6.18
    -3 -5 10 -1.96
    -3 -5 10 0.6
    -3 -5 10 0.61
    -3 -5 10 3.03
    -2 -5 10 17.18
    -2 -5 10 12.07
    -2 -5 10 13.43
    -2 -5 10 12.51
    -2 -5 10 14.16
    -2 -5 10 17.23
    -2 -5 10 12.79
    -1 -5 10 1.52
    -1 -5 10 -0.13
    -1 -5 10 5.59
    -1 -5 10 0.3
    -1 -5 10 0.44
    -1 -5 10 3.6
    0 -5 10 -3.74
    0 -5 10 -0.84
    0 -5 10 -0.8
    0 -5 10 0.08
    0 -5 10 -2.87
    0 -5 10 -1.26
    1 -5 10 -0.31
    1 -5 10 0.47
    1 -5 10 -1.74
    1 -5 10 -3.53
    1 -5 10 -0.89
    2 -5 10 80.65
    2 -5 10 82.23
    2 -5 10 77.14
    2 -5 10 79.16
    2 -5 10 79.49
    3 -5 10 18.1
    3 -5 10 15.69
    3 -5 10 16.85
    3 -5 10 11.96
    4 -5 10 4.46
    4 -5 10 5.17
    4 -5 10 10.42
    4 -5 10 4.14
    5 4 -10 19.31
    -5 -4 10 18.19
    -5 -4 10 15.39
    -5 -4 10 23.1
    -5 -4 10 9.64
    -4 -4 10 3.29
    -4 -4 10 1.1
    -4 -4 10 -0.52
    -4 -4 10 1.64
    -4 -4 10 1.54
    -4 -4 10 -0.1
    -4 -4 10 -0.58
    -3 -4 10 8.73
    -3 -4 10 3.65
    -3 -4 10 5.71
    -3 -4 10 6.09
    -3 -4 10 16.56
    -3 -4 10 13.69
    -3 -4 10 11.3
    -2 -4 10 22.15
    -2 -4 10 23.18
    -2 -4 10 21.06
    -2 -4 10 17.54
    -2 -4 10 18.56
    -2 -4 10 26.66
    -1 -4 10 77.6
    -1 -4 10 75.94
    -1 -4 10 80
    -1 -4 10 73.97
    -1 -4 10 78.49
    -1 -4 10 90.1
    0 -4 10 26.21
    0 -4 10 23.58
    0 -4 10 34.71
    0 -4 10 84.99
    0 -4 10 35.07
    0 -4 10 27.39
    1 -4 10 26.62
    1 -4 10 21.09
    1 -4 10 21
    1 -4 10 23.65
    1 -4 10 27.91
    2 -4 10 34.98
    2 -4 10 21.52
    2 -4 10 25.19
    2 -4 10 38.03
    2 -4 10 45.74
    3 -4 10 -3.69
    3 -4 10 -0.3
    3 -4 10 -1.18
    3 -4 10 2.67
    3 -4 10 -1.07
    4 -4 10 3.93
    4 -4 10 0.32
    4 -4 10 -0.87
    -5 -3 10 2.1
    -5 -3 10 2.34
    -5 -3 10 1.14
    -5 -3 10 3.24
    -5 -3 10 2.75
    -4 -3 10 2.28
    -4 -3 10 12.55
    -4 -3 10 3.01
    -4 -3 10 -0.9
    -4 -3 10 5.68
    -4 -3 10 4.08
    -4 -3 10 3.13
    -3 -3 10 279.09
    -3 -3 10 297.06
    -3 -3 10 289.24
    -3 -3 10 291.96
    -3 -3 10 276.15
    -3 -3 10 294.69
    -3 -3 10 280.7
    -2 -3 10 134.94
    -2 -3 10 134.57
    -2 -3 10 126.8
    -2 -3 10 134.91
    -2 -3 10 131.64
    -2 -3 10 128.78
    -2 -3 10 107.96
    -1 -3 10 9.7
    -1 -3 10 10.95
    -1 -3 10 7.39
    -1 -3 10 7.19
    1 3 -10 -11.07
    -1 -3 10 9.69
    -1 -3 10 17.43
    -1 -3 10 12.22
    0 -3 10 14.17
    0 -3 10 8.25
    0 -3 10 -6.45
    0 -3 10 1.58
    1 -3 10 5.3
    1 -3 10 6.46
    1 -3 10 6.96
    1 -3 10 0.18
    1 -3 10 4.62
    2 -3 10 144.76
    2 -3 10 134.35
    2 -3 10 142.18
    2 -3 10 143.61
    3 -3 10 16.68
    3 -3 10 6.36
    3 -3 10 20.44
    3 -3 10 18.09
    3 -3 10 14.91
    4 -3 10 12.07
    4 -3 10 17
    4 -3 10 3.33
    4 -3 10 21.64
    -5 -2 10 3.55
    -5 -2 10 0.19
    5 2 -10 5.96
    -5 -2 10 1.38
    -5 -2 10 -3.07
    -5 -2 10 -5.39
    -4 -2 10 0.2
    -4 -2 10 -0.3
    -4 -2 10 3.57
    -4 -2 10 -0.7
    -4 -2 10 -0.24
    -4 -2 10 -0.47
    -3 -2 10 2.41
    -3 -2 10 1.18
    -3 -2 10 0.39
    -3 -2 10 -1.38
    -3 -2 10 1.19
    -3 -2 10 -0.08
    -2 -2 10 -24.42
    -2 -2 10 18.79
    -2 -2 10 15.24
    -2 -2 10 14.05
    -2 -2 10 24.43
    -2 -2 10 20.12
    2 2 -10 10.44
    -2 -2 10 14.79
    -1 -2 10 24
    -1 -2 10 48.49
    -1 -2 10 39.41
    -1 -2 10 34.37
    -1 -2 10 32.94
    1 2 -10 43.13
    1 -2 10 45.32
    1 -2 10 6.52
    1 -2 10 38.97
    1 -2 10 37.52
    2 -2 10 62.46
    2 -2 10 63.67
    2 -2 10 66.33
    2 -2 10 42.39
    2 -2 10 55.79
    3 -2 10 -0.02
    3 -2 10 0.07
    3 -2 10 -0.56
    3 -2 10 1.15
    3 -2 10 -2
    4 -2 10 -0.8
    4 -2 10 -0.61
    4 -2 10 0.36
    4 -2 10 -0.06
    -6 -1 10 4.83
    -5 -1 10 12.43
    -5 -1 10 11.44
    -5 -1 10 16.03
    -5 -1 10 10.1
    -5 -1 10 15.26
    5 1 -10 8.18
    -4 -1 10 26.63
    -4 -1 10 30.09
    -4 -1 10 25.83
    -4 -1 10 20.29
    -4 -1 10 30.01
    -4 -1 10 30.08
    -4 -1 10 27.42
    -3 -1 10 54.02
    -3 -1 10 58.78
    -3 -1 10 56.23
    -3 -1 10 54.1
    -3 -1 10 55.82
    -3 -1 10 56.95
    -3 -1 10 58.62
    2 1 -10 53.02
    2 1 -10 35.44
    -2 -1 10 43.15
    -2 -1 10 41.8
    -2 -1 10 46.52
    -2 -1 10 17.72
    -2 -1 10 47.6
    -2 -1 10 43.36
    -2 -1 10 42.31
    -2 -1 10 36.24
    -1 -1 10 26.86
    -1 -1 10 31.54
    -1 -1 10 35.68
    -1 -1 10 18.54
    0 -1 10 -1.06
    1 -1 10 1.27
    1 -1 10 2.11
    1 -1 10 6.29
    1 -1 10 2.27
    2 -1 10 1.15
    2 -1 10 6.53
    2 -1 10 -2.45
    2 -1 10 5.07
    2 -1 10 1.08
    3 -1 10 7.96
    3 -1 10 16.12
    3 -1 10 6.51
    3 -1 10 9.51
    4 -1 10 3.55
    4 -1 10 6.26
    4 -1 10 13.47
    6 0 -10 3.63
    -6 0 10 4.49
    5 0 -10 14.48
    -5 0 10 26.76
    -5 0 10 32.27
    -5 0 10 33.21
    -5 0 10 21.78
    -5 0 10 21.93
    -4 0 10 74.52
    -4 0 10 59.31
    -4 0 10 71.37
    -4 0 10 62.33
    -4 0 10 71.22
    -4 0 10 66.24
    -4 0 10 69.86
    -3 0 10 27.01
    -3 0 10 24.09
    -3 0 10 23.91
    -3 0 10 21.47
    -3 0 10 33.23
    -3 0 10 19.64
    -3 0 10 26.22
    -2 0 10 13.49
    -2 0 10 8.36
    -2 0 10 11.57
    -2 0 10 -0.2
    2 0 -10 18.67
    -2 0 10 9.28
    -2 0 10 12.44
    -2 0 10 6.43
    1 0 -10 86.97
    -1 0 10 87.63
    -1 0 10 18.79
    -1 0 10 65.57
    -1 0 10 89.21
    0 0 10 77.5
    0 0 -10 70.75
    0 0 10 79.74
    0 0 10 52.43
    0 0 10 70.88
    1 0 10 36.92
    1 0 10 40.96
    1 0 10 26.4
    1 0 10 37.27
    1 0 10 19.22
    2 0 10 6.81
    2 0 10 5.03
    2 0 10 0.76
    2 0 10 2.9
    2 0 10 -0.54
    2 0 10 6.25
    3 0 10 16.64
    3 0 10 14.7
    3 0 10 13.21
    3 0 10 7.66
    4 0 10 2.83
    -6 1 10 0.98
    -6 1 10 -0.06
    6 -1 -10 2.71
    -5 1 10 17.96
    -5 1 10 17.13
    -5 1 10 18.53
    -5 1 10 29.8
    -5 1 10 15.34
    -5 1 10 20.86
    -4 1 10 132.37
    -4 1 10 129.61
    -4 1 10 128.69
    -4 1 10 125.99
    -4 1 10 119.12
    -4 1 10 129.26
    -4 1 10 126.71
    -3 1 10 114.32
    -3 1 10 100.8
    -3 1 10 103.73
    -3 1 10 95.21
    -3 1 10 104.66
    -3 1 10 101.05
    -2 1 10 22.71
    -2 1 10 22.33
    -2 1 10 29.52
    -2 1 10 31.21
    -2 1 10 24.2
    -2 1 10 26.19
    -2 1 10 20.7
    -1 1 10 3.86
    -1 1 10 5.55
    -1 1 10 8.56
    -1 1 10 3.59
    -1 1 10 -39.21
    -1 1 10 13.73
    0 1 10 12.18
    0 1 10 14.77
    0 1 10 12.93
    0 1 10 17.14
    0 1 10 9.69
    1 1 10 5.56
    1 1 10 5.74
    1 1 10 9.68
    1 1 10 28.93
    1 1 10 7.57
    2 1 10 9.62
    2 1 10 14.29
    2 1 10 16.26
    2 1 10 0.13
    2 1 10 10.56
    3 1 10 1.89
    3 1 10 1.94
    3 1 10 1.87
    3 1 10 1.64
    -6 2 10 20.37
    6 -2 -10 8.72
    -5 2 10 12.58
    -5 2 10 19.89
    -5 2 10 18.52
    -5 2 10 20.41
    -5 2 10 20.59
    -5 2 10 13.09
    -4 2 10 55.41
    -4 2 10 49.78
    -4 2 10 62.99
    -4 2 10 57.63
    -4 2 10 65.68
    -4 2 10 53.65
    -4 2 10 56.4
    -3 2 10 12.59
    -3 2 10 5.73
    -3 2 10 4.54
    -3 2 10 9.27
    -3 2 10 5.5
    -3 2 10 6.1
    -3 2 10 5.52
    -2 2 10 10.26
    -2 2 10 8.43
    -2 2 10 10.44
    -2 2 10 4
    -2 2 10 1.64
    -1 2 10 48.42
    -1 2 10 44.48
    -1 2 10 46.02
    -1 2 10 44.55
    -1 2 10 46.68
    0 2 10 9.85
    0 2 10 12.23
    0 2 10 7.22
    0 2 10 17.5
    0 2 10 8.22
    1 2 10 -3.26
    1 2 10 -5.44
    1 2 10 -2.16
    1 2 10 -2.82
    1 2 10 2.96
    1 2 10 2.5
    2 2 10 36.45
    2 2 10 35.96
    2 2 10 42.65
    2 2 10 12.82
    2 2 10 31.99
    3 2 10 44.32
    3 2 10 34.92
    3 2 10 30.42
    3 2 10 36.96
    -5 3 10 0.3
    5 -3 -10 0.17
    -5 3 10 0.09
    -5 3 10 2.9
    -5 3 10 -2.96
    -5 3 10 0.7
    -4 3 10 2.18
    -4 3 10 5.14
    -4 3 10 6
    -4 3 10 6.51
    -4 3 10 7.13
    -4 3 10 9.03
    -4 3 10 6.06
    -3 3 10 1.83
    -3 3 10 -1.84
    -3 3 10 -1.33
    -3 3 10 4.22
    -3 3 10 -1.83
    -3 3 10 -1.8
    -3 3 10 -1.35
    -2 3 10 10.66
    -2 3 10 8.85
    -2 3 10 16.34
    -2 3 10 12.59
    -2 3 10 16
    2 -3 -10 4.44
    -1 3 10 25.86
    -1 3 10 15.5
    -1 3 10 21.38
    -1 3 10 20.1
    0 3 10 8.37
    0 3 10 16.9
    0 3 10 17.75
    0 3 10 14.4
    0 3 10 9.31
    1 3 10 33.74
    1 3 10 13.17
    1 3 10 36.67
    1 3 10 39.87
    1 3 10 38.77
    1 3 10 44.26
    2 3 10 15.17
    2 3 10 7.49
    2 3 10 13.76
    2 3 10 9.73
    3 3 10 1.35
    3 3 10 -0.64
    3 3 10 1.88
    -5 4 10 3.93
    -5 4 10 5.79
    -5 4 10 7.62
    5 -4 -10 2.96
    -5 4 10 5.79
    -4 4 10 2.93
    -4 4 10 1.93
    -4 4 10 3.58
    -4 4 10 1.98
    -4 4 10 1.06
    -4 4 10 -1.92
    -3 4 10 22.12
    -3 4 10 24.52
    -3 4 10 32.44
    -3 4 10 16.34
    -3 4 10 19.73
    2 -4 -10 24.96
    -2 4 10 22.35
    -2 4 10 18.62
    -2 4 10 22.76
    -2 4 10 24.77
    -2 4 10 17.88
    -1 4 10 66.14
    -1 4 10 69.59
    1 -4 -10 72.55
    -1 4 10 70.05
    -1 4 10 70.97
    0 4 10 0.17
    0 4 10 -0.09
    0 4 10 -1.96
    0 4 10 -1.33
    0 4 10 1.23
    1 4 10 4.58
    1 4 10 9.31
    1 4 10 4.53
    1 4 10 8.65
    2 4 10 31.16
    2 4 10 30.66
    2 4 10 29.96
    -5 5 10 -3.59
    5 -5 -10 -1.6
    -5 5 10 0.58
    -5 5 10 0.27
    -4 5 10 0.81
    -4 5 10 1.93
    -4 5 10 -0.63
    -4 5 10 1.77
    -4 5 10 0.35
    -4 5 10 1.53
    -3 5 10 9.6
    -3 5 10 9.02
    -3 5 10 12.88
    -3 5 10 8.04
    -3 5 10 10.96
    -2 5 10 21.34
    2 -5 -10 22.55
    -2 5 10 31.17
    -2 5 10 21.86
    -2 5 10 23.11
    -2 5 10 22.98
    -1 5 10 21.68
    -1 5 10 21.69
    -1 5 10 23.05
    1 -5 -10 26.51
    -1 5 10 25.08
    0 5 10 19.44
    0 5 10 14.51
    0 -5 -10 15.83
    0 5 10 21.03
    0 5 10 22.93
    0 5 10 17.81
    1 5 10 22.73
    1 5 10 22.63
    1 5 10 22.57
    1 5 10 28.27
    2 5 10 62.87
    2 5 10 52.07
    5 -6 -10 -0.93
    -4 6 10 14.2
    -4 6 10 16.41
    -4 6 10 15.84
    -4 6 10 19.4
    -3 6 10 100.6
    -3 6 10 94.62
    -3 6 10 103.71
    -3 6 10 94.47
    -3 6 10 85.43
    -2 6 10 8.63
    -2 6 10 6.64
    -2 6 10 9.24
    -2 6 10 8.78
    -2 6 10 8.86
    -1 6 10 6.49
    -1 6 10 3.12
    -1 6 10 8.1
    1 -6 -10 7.65
    -1 6 10 4.93
    0 6 10 1.33
    0 6 10 7.68
    0 6 10 4.58
    0 6 10 1.14
    1 6 10 3.54
    1 6 10 1.68
    1 6 10 -2.33
    1 6 10 2.89
    -4 7 10 1.15
    4 -7 -10 0.48
    -4 7 10 1.49
    -3 7 10 3.3
    -3 7 10 -0.09
    -3 7 10 0.12
    -3 7 10 0.7
    -3 7 10 0.86
    -2 7 10 2.66
    -2 7 10 2.23
    -2 7 10 4.24
    -2 7 10 6.1
    -1 7 10 28.2
    -1 7 10 19.43
    1 -7 -10 31.34
    -1 7 10 19.43
    -1 7 10 23.83
    0 -7 -10 6.28
    0 7 10 7.16
    0 7 10 6.07
    0 7 10 4.74
    -2 8 10 0.41
    -2 8 10 -0.82
    2 10 -11 6.91
    -1 -10 11 12.94
    -1 -10 11 21.95
    -1 -10 11 11.93
    -1 -10 11 13.74
    0 -10 11 0.44
    0 -10 11 -1.38
    0 10 -11 0.89
    0 -10 11 -0.37
    0 -10 11 -1.21
    0 -10 11 1.77
    1 -10 11 1.2
    1 -10 11 -1.36
    1 -10 11 -0.03
    1 -10 11 -0.72
    1 -10 11 0.15
    2 -10 11 1.12
    2 -10 11 0.3
    2 -10 11 0.11
    2 -10 11 3.03
    -2 -9 11 1.78
    -2 -9 11 0.5
    -2 -9 11 2.86
    2 9 -11 -2.67
    -2 -9 11 3.18
    -2 -9 11 3.98
    -1 -9 11 6
    -1 -9 11 3.21
    -1 -9 11 5.43
    -1 -9 11 1.6
    -1 -9 11 3.63
    0 -9 11 -4.16
    0 -9 11 0.78
    0 -9 11 2.03
    0 -9 11 -1.65
    0 -9 11 -0.96
    1 -9 11 1.11
    1 -9 11 5.16
    1 -9 11 1.38
    1 -9 11 1.63
    1 -9 11 7.21
    2 -9 11 4.41
    2 -9 11 1.71
    2 -9 11 3.99
    2 -9 11 -0.84
    2 -9 11 5.4
    -3 -8 11 5.4
    -3 -8 11 4.05
    -3 -8 11 1.42
    -3 -8 11 1.64
    -3 -8 11 -2.82
    3 8 -11 3.6
    -2 -8 11 8.98
    -2 -8 11 4.29
    -2 -8 11 2.47
    -2 -8 11 0.26
    -1 -8 11 21.89
    -1 -8 11 26.01
    -1 -8 11 25.59
    -1 -8 11 20.13
    -1 -8 11 25.2
    0 -8 11 0.64
    0 8 -11 1.15
    0 -8 11 5.72
    0 -8 11 0.18
    0 -8 11 -1.18
    0 -8 11 1.31
    0 -8 11 -0.03
    1 -8 11 5.73
    1 -8 11 7.53
    1 -8 11 8.92
    1 -8 11 2.92
    1 -8 11 5.75
    2 -8 11 1.83
    2 -8 11 -1.78
    2 -8 11 1.07
    2 -8 11 1.21
    2 -8 11 -0.79
    3 -8 11 0.6
    3 -8 11 0.32
    3 -8 11 0.68
    3 -8 11 3.38
    -4 -7 11 -0.13
    -4 -7 11 1.88
    4 7 -11 -0.07
    -3 -7 11 -1.41
    -3 -7 11 1.3
    -3 -7 11 0.83
    -3 -7 11 0.14
    -3 -7 11 0.57
    -2 -7 11 20.9
    -2 -7 11 17.3
    -2 -7 11 17.79
    -2 -7 11 24
    -2 -7 11 18.83
    -2 -7 11 18.19
    -2 -7 11 15.68
    -1 -7 11 18.61
    -1 -7 11 22.73
    -1 -7 11 28.72
    -1 -7 11 16.06
    -1 -7 11 17.81
    -1 -7 11 18.88
    0 -7 11 41.83
    0 -7 11 26.57
    0 -7 11 38.98
    0 -7 11 36.38
    0 -7 11 41.66
    0 -7 11 37.41
    -1 7 -11 26.25
    1 -7 11 20.99
    1 -7 11 23.22
    1 -7 11 26.34
    1 -7 11 27.56
    1 -7 11 23.02
    2 -7 11 1.45
    2 -7 11 13.91
    2 -7 11 9.18
    2 -7 11 1.96
    2 -7 11 2.76
    3 -7 11 2.4
    3 -7 11 7.45
    3 -7 11 0.88
    3 -7 11 5.28
    3 -7 11 2.13
    -4 -6 11 -0.17
    -4 -6 11 -0.32
    -4 -6 11 0.11
    -4 -6 11 0.9
    -4 -6 11 2.64
    4 6 -11 1.11
    -3 -6 11 8
    -3 -6 11 11.87
    -3 -6 11 7.38
    -3 -6 11 5.4
    -3 -6 11 7.65
    -2 -6 11 97.44
    -2 -6 11 107.79
    -2 -6 11 104.02
    -2 -6 11 88.43
    -2 -6 11 110.33
    -2 -6 11 106.95
    -2 -6 11 113.92
    -1 -6 11 26.88
    -1 -6 11 33.5
    -1 -6 11 36.05
    -1 -6 11 35.41
    -1 -6 11 35.02
    -1 -6 11 36.92
    0 -6 11 -1.71
    0 -6 11 3.28
    0 -6 11 2.84
    0 -6 11 -3.67
    0 -6 11 2.21
    0 -6 11 0.04
    1 -6 11 24.29
    1 -6 11 24.61
    1 -6 11 21.62
    1 -6 11 11.69
    2 -6 11 15.57
    2 -6 11 25.16
    2 -6 11 23.73
    2 -6 11 33.5
    2 -6 11 5.75
    3 -6 11 47.94
    3 -6 11 41.2
    3 -6 11 52.51
    -4 -5 11 3.73
    -4 -5 11 6.39
    4 5 -11 8.85
    -4 -5 11 3.95
    -4 -5 11 8.13
    -4 -5 11 7.64
    -3 -5 11 17.12
    -3 -5 11 22.46
    -3 -5 11 19.18
    -3 -5 11 23.52
    -3 -5 11 22.03
    -3 -5 11 24.12
    -3 -5 11 22.72
    -2 -5 11 8.9
    -2 -5 11 2.76
    -2 -5 11 3.32
    -2 -5 11 8.91
    -2 -5 11 -0.63
    -2 -5 11 3.47
    -1 -5 11 10.38
    -1 -5 11 2.26
    -1 -5 11 4.59
    -1 -5 11 3.53
    -1 -5 11 1.7
    -1 -5 11 6.98
    0 -5 11 9.77
    0 -5 11 8.45
    0 -5 11 6.26
    0 -5 11 4.49
    0 -5 11 3.46
    1 -5 11 6.68
    1 -5 11 11.98
    1 -5 11 22.02
    1 -5 11 13.06
    2 -5 11 31.95
    2 -5 11 23.79
    2 -5 11 17.6
    2 -5 11 27.58
    3 -5 11 18.13
    3 -5 11 21.85
    3 -5 11 7.74
    3 -5 11 16.11
    -5 -4 11 3.19
    -5 -4 11 4.1
    5 4 -11 3.36
    -4 -4 11 2.53
    -4 -4 11 3.27
    -4 -4 11 2.12
    -4 -4 11 2.22
    -4 -4 11 1.22
    -4 -4 11 1.97
    -3 -4 11 8.28
    -3 -4 11 5.72
    -3 -4 11 5.66
    -3 -4 11 9.03
    -3 -4 11 0.22
    -3 -4 11 10.28
    -3 -4 11 5.63
    -2 -4 11 15.07
    -2 -4 11 13.72
    -2 -4 11 16.73
    -2 -4 11 10.19
    -2 -4 11 11.12
    -2 -4 11 12.6
    -1 -4 11 77.67
    -1 -4 11 85.95
    -1 -4 11 78.52
    -1 -4 11 80.62
    -1 -4 11 72.69
    0 -4 11 6.91
    0 -4 11 5.06
    0 -4 11 8.38
    1 -4 11 2.36
    1 -4 11 9.93
    1 -4 11 5.82
    1 -4 11 9.79
    2 -4 11 -2.37
    2 -4 11 -2.22
    2 -4 11 2
    2 -4 11 4.6
    3 -4 11 -1.49
    3 -4 11 2.74
    3 -4 11 1.86
    3 -4 11 4.12
    5 3 -11 16.46
    -5 -3 11 16.36
    -5 -3 11 20.48
    -5 -3 11 22.27
    -5 -3 11 21.8
    -4 -3 11 21.15
    -4 -3 11 27.55
    -4 -3 11 23.79
    -4 -3 11 21.72
    -4 -3 11 30.7
    -4 -3 11 15.62
    -4 -3 11 19.95
    -3 -3 11 175.59
    -3 -3 11 189.95
    -3 -3 11 151.11
    -3 -3 11 184.07
    -3 -3 11 169.61
    -3 -3 11 179.19
    -3 -3 11 184.97
    -2 -3 11 29.75
    -2 -3 11 44.35
    -2 -3 11 39.47
    -2 -3 11 45.53
    -2 -3 11 36.76
    -2 -3 11 39.68
    -1 -3 11 57.3
    -1 -3 11 54.42
    -1 -3 11 49.37
    -1 -3 11 47.97
    1 -3 11 -0.24
    1 -3 11 -3.37
    1 -3 11 5.75
    2 -3 11 8.05
    2 -3 11 9.85
    2 -3 11 23.48
    2 -3 11 15.48
    3 -3 11 4.12
    3 -3 11 4.47
    3 -3 11 0.06
    -5 -2 11 15.97
    -5 -2 11 16.26
    -5 -2 11 14.9
    -5 -2 11 11.87
    -5 -2 11 15.49
    -4 -2 11 1.47
    -4 -2 11 5.05
    -4 -2 11 2.24
    -4 -2 11 3.83
    -4 -2 11 3.88
    -4 -2 11 1.91
    -3 -2 11 60.69
    -3 -2 11 62.23
    -3 -2 11 72.75
    -3 -2 11 55.46
    -3 -2 11 58.5
    -3 -2 11 62.54
    -2 -2 11 237.98
    -2 -2 11 201.43
    -2 -2 11 236.74
    -2 -2 11 232.18
    -2 -2 11 233.6
    -2 -2 11 234.4
    -1 -2 11 6.86
    -1 -2 11 4.98
    1 -2 11 7.87
    1 -2 11 12.8
    1 -2 11 11.57
    2 -2 11 33.8
    2 -2 11 16.64
    2 -2 11 14.27
    2 -2 11 29.67
    3 -2 11 10.87
    3 -2 11 2.19
    3 -2 11 10.97
    3 -2 11 7.09
    5 1 -11 8.98
    -5 -1 11 19.84
    -5 -1 11 16.56
    -5 -1 11 19
    -5 -1 11 11.53
    -5 -1 11 21.94
    -4 -1 11 12.42
    -4 -1 11 7.54
    -4 -1 11 6.65
    -4 -1 11 16.56
    -4 -1 11 15.29
    -4 -1 11 8.06
    -4 -1 11 10.02
    -3 -1 11 56.06
    -3 -1 11 57.18
    -3 -1 11 52.45
    -3 -1 11 55.78
    -3 -1 11 51.57
    -3 -1 11 44.7
    -3 -1 11 49.77
    -2 -1 11 10.12
    -2 -1 11 10.26
    -2 -1 11 8.13
    -2 -1 11 4.51
    -2 -1 11 9.33
    -1 -1 11 3
    1 -1 11 55.23
    1 -1 11 60.43
    1 -1 11 71.31
    1 -1 11 52.72
    2 -1 11 19.84
    2 -1 11 14.25
    2 -1 11 34.82
    2 -1 11 25.53
    3 -1 11 7.25
    3 -1 11 3.6
    3 -1 11 16.89
    3 -1 11 8.61
    -5 0 11 13.9
    -5 0 11 16.56
    -5 0 11 14.74
    5 0 -11 5.81
    -5 0 11 15.34
    -5 0 11 9.71
    -4 0 11 1.16
    -4 0 11 -1.14
    -4 0 11 -1.07
    -4 0 11 -2.7
    -4 0 11 1.66
    -4 0 11 0.27
    -4 0 11 1.19
    -3 0 11 1.99
    -3 0 11 1.23
    -3 0 11 0.55
    -3 0 11 2.83
    -3 0 11 2.68
    -3 0 11 4.09
    -2 0 11 10.25
    -2 0 11 18.61
    -2 0 11 3.83
    -2 0 11 13.57
    -2 0 11 13.65
    -2 0 11 9.52
    -1 0 11 37.5
    -1 0 11 32.17
    -1 0 11 41.12
    0 0 11 4.42
    0 0 11 8.5
    0 0 11 -3.36
    1 0 11 7.72
    1 0 11 6.13
    1 0 11 13.8
    1 0 11 10.64
    1 0 11 3.19
    2 0 11 26.2
    2 0 11 22.2
    2 0 11 3.8
    2 0 11 18.62
    3 0 11 13.93
    3 0 11 8.41
    3 0 11 11.05
    -5 1 11 1.15
    -5 1 11 -0.29
    -5 1 11 -0.93
    -5 1 11 0.4
    -5 1 11 0.83
    -4 1 11 17.79
    -4 1 11 14
    -4 1 11 14.2
    -4 1 11 21.76
    -4 1 11 19.02
    -4 1 11 12.95
    -3 1 11 2.33
    -3 1 11 2.97
    -3 1 11 1.03
    -3 1 11 -1.09
    -3 1 11 2.1
    -3 1 11 5.39
    -2 1 11 37.42
    -2 1 11 22.93
    -2 1 11 34.82
    -2 1 11 41.66
    -2 1 11 38.37
    -1 1 11 71.04
    -1 1 11 73.45
    -1 1 11 81.08
    -1 1 11 92.21
    0 1 11 79.95
    0 1 11 90.58
    0 1 11 93.76
    0 1 11 77.25
    1 1 11 25.95
    1 1 11 19.22
    1 1 11 11.72
    1 1 11 16.39
    2 1 11 0.68
    2 1 11 1.47
    2 1 11 -1.04
    2 1 11 0.91
    3 1 11 0.2
    3 1 11 1.07
    3 1 11 -2.97
    -5 2 11 5.59
    -5 2 11 4.17
    -5 2 11 5.18
    -5 2 11 5.03
    -5 2 11 7.99
    -4 2 11 23.82
    -4 2 11 28.17
    -4 2 11 29.08
    -4 2 11 28.71
    -4 2 11 28.8
    -3 2 11 32.13
    -3 2 11 24.77
    -3 2 11 19.86
    -3 2 11 19.4
    -3 2 11 23.09
    -3 2 11 22
    -3 2 11 16.37
    -2 2 11 79.35
    -2 2 11 79.28
    -2 2 11 74.91
    -2 2 11 75.54
    -2 2 11 95.81
    -1 2 11 3.96
    -1 2 11 2.79
    -1 2 11 5.41
    -1 2 11 -3.33
    0 2 11 25.46
    0 2 11 17.67
    0 2 11 16.36
    0 2 11 13.17
    0 2 11 18.83
    1 2 11 -2.37
    1 2 11 8.53
    1 2 11 5.98
    1 2 11 13.76
    2 2 11 15.43
    2 2 11 14.29
    2 2 11 6.74
    2 2 11 9.01
    -5 3 11 1.3
    -5 3 11 -0.32
    -5 3 11 -0.47
    -5 3 11 0.01
    -5 3 11 0.99
    -4 3 11 1.46
    -4 3 11 3.14
    -4 3 11 1.16
    -4 3 11 -0.23
    -4 3 11 2.77
    -3 3 11 10.14
    -3 3 11 14.38
    -3 3 11 12.57
    -3 3 11 11.39
    -3 3 11 14.37
    -2 3 11 99.66
    -2 3 11 106.34
    -2 3 11 104.34
    -2 3 11 102.1
    -2 3 11 100.02
    -1 3 11 36.35
    1 -3 -11 27.75
    -1 3 11 24.36
    -1 3 11 32.12
    -1 3 11 40.37
    0 3 11 28
    0 3 11 15.26
    0 3 11 20.95
    0 3 11 26.93
    0 3 11 11.68
    1 3 11 22.9
    1 3 11 26.15
    1 3 11 19.7
    1 3 11 22.96
    2 3 11 14.42
    2 3 11 6.55
    2 3 11 13.05
    5 -4 -11 -1.06
    -5 4 11 7.15
    -5 4 11 8.2
    -5 4 11 5.2
    -5 4 11 1.11
    -4 4 11 23.29
    -4 4 11 21.91
    -4 4 11 19.02
    -4 4 11 15.4
    -4 4 11 19.04
    -4 4 11 12.67
    -3 4 11 15.44
    -3 4 11 19.44
    -3 4 11 16.02
    -3 4 11 16.35
    -3 4 11 22.2
    -2 4 11 -2.51
    -2 4 11 -1.25
    -2 4 11 -0.47
    -2 4 11 0.27
    -2 4 11 1.94
    -1 4 11 -0.76
    -1 4 11 -0.81
    1 -4 -11 -3.19
    -1 4 11 -2.32
    -1 4 11 4.85
    0 4 11 2.6
    0 4 11 5.79
    0 4 11 6.5
    0 4 11 6.13
    1 4 11 1.65
    1 4 11 6.19
    1 4 11 2.68
    2 4 11 16.4
    -4 5 11 1.91
    -4 5 11 2.59
    -4 5 11 3.55
    -4 5 11 0.41
    -3 5 11 -0.52
    -3 5 11 0.81
    -3 5 11 -0.49
    -3 5 11 1.81
    -3 5 11 -1.3
    -2 5 11 13.47
    -2 5 11 9.46
    -2 5 11 13.96
    -2 5 11 12.04
    -1 5 11 2.12
    -1 5 11 3.17
    -1 5 11 3.6
    -1 5 11 3.7
    0 5 11 20.62
    0 5 11 11.7
    0 5 11 27.24
    0 5 11 12.01
    1 5 11 1.24
    1 5 11 2.98
    1 5 11 2.28
    1 5 11 4.27
    4 -6 -11 -0.63
    -4 6 11 -0.59
    -4 6 11 -0.11
    -4 6 11 -0.82
    -3 6 11 17.49
    -3 6 11 12.39
    -3 6 11 19.59
    -3 6 11 12.04
    -3 6 11 17.1
    -2 6 11 -0.62
    -2 6 11 -2.31
    -2 6 11 3.14
    -2 6 11 0.26
    -1 6 11 32.63
    -1 6 11 34.26
    -1 6 11 36.43
    -1 6 11 37.77
    0 -6 -11 0.04
    0 6 11 0.74
    0 6 11 3.49
    0 6 11 3.29
    -3 7 11 1.6
    -3 7 11 -0.49
    -2 7 11 7.77
    -2 7 11 11.97
    -2 7 11 9.37
    -1 7 11 1.77
    -1 -10 12 26.79
    0 -10 12 4.67
    0 -10 12 12.13
    0 -10 12 14.71
    0 -10 12 16.13
    1 -10 12 8.64
    1 -10 12 2.3
    1 -10 12 0.15
    -2 -9 12 1.25
    -2 -9 12 2.18
    -2 -9 12 0.87
    -2 -9 12 1.82
    -2 -9 12 0.03
    -1 -9 12 27.29
    -1 -9 12 30.71
    -1 -9 12 28.8
    -1 -9 12 24.97
    0 -9 12 3.11
    0 -9 12 10.45
    0 -9 12 7.24
    0 -9 12 3.56
    1 -9 12 -2.02
    1 -9 12 2
    1 -9 12 1.9
    1 -9 12 0.94
    1 -9 12 1.03
    2 -9 12 2.96
    2 -9 12 4.62
    2 -9 12 0.72
    2 -9 12 6.05
    -3 -8 12 -0.67
    -3 -8 12 -1.56
    -3 -8 12 1.39
    -2 -8 12 14.39
    -2 -8 12 13.08
    -2 -8 12 13.51
    -2 -8 12 15.13
    -2 -8 12 12.12
    -1 -8 12 3.41
    -1 -8 12 4.98
    -1 -8 12 4.66
    -1 -8 12 9.4
    -1 -8 12 4.15
    0 -8 12 0.72
    0 -8 12 1.42
    0 -8 12 0.63
    0 -8 12 0.23
    1 -8 12 2.83
    1 -8 12 2.54
    1 -8 12 2.25
    1 -8 12 4.33
    1 -8 12 -2.16
    2 -8 12 0.59
    2 -8 12 1
    2 -8 12 -0.1
    2 -8 12 0.32
    -3 -7 12 -1.24
    -3 -7 12 -0.47
    -3 -7 12 -0.84
    -3 -7 12 0.52
    -3 -7 12 2.23
    -2 -7 12 0.1
    -2 -7 12 -1.02
    -2 -7 12 1.57
    -2 -7 12 -1.15
    -2 -7 12 -0.25
    -2 -7 12 0.71
    -1 -7 12 -3.88
    -1 -7 12 -2.75
    -1 -7 12 -0.23
    -1 -7 12 3.23
    -1 -7 12 -1.88
    0 -7 12 11.81
    0 -7 12 15.75
    0 -7 12 12.09
    0 -7 12 10.9
    1 -7 12 1.32
    1 -7 12 -5.1
    1 -7 12 -1.39
    1 -7 12 1.76
    2 -7 12 1.7
    2 -7 12 2.93
    2 -7 12 4.73
    2 -7 12 5.57
    2 -7 12 1.52
    3 -7 12 -0.17
    3 -7 12 -1.45
    3 -7 12 -1.07
    -4 -6 12 -3.05
    -4 -6 12 1.17
    -4 -6 12 -0.87
    -4 -6 12 0.23
    -4 -6 12 -4.71
    -3 -6 12 2.03
    -3 -6 12 -0.93
    -3 -6 12 3.11
    -3 -6 12 -0.96
    -3 -6 12 -1.43
    -2 -6 12 116.67
    -2 -6 12 118.4
    -2 -6 12 123.12
    -2 -6 12 112.77
    -2 -6 12 111.65
    -1 -6 12 2.4
    -1 -6 12 1.64
    -1 -6 12 0.59
    -1 -6 12 1.44
    -1 -6 12 -1.51
    -1 -6 12 -0.31
    0 -6 12 30.69
    0 -6 12 33.75
    0 -6 12 33.62
    0 -6 12 31.75
    1 -6 12 0.69
    1 -6 12 -0.98
    1 -6 12 -3.36
    1 -6 12 4.91
    2 -6 12 -0.11
    2 -6 12 1.35
    2 -6 12 2.66
    2 -6 12 4.89
    3 -6 12 1.69
    3 -6 12 -0.24
    3 -6 12 -0.74
    3 -6 12 2.86
    -4 -5 12 9.91
    -4 -5 12 9.24
    -4 -5 12 6.02
    4 5 -12 7.56
    -4 -5 12 5.56
    -4 -5 12 11.98
    -3 -5 12 -1.12
    -3 -5 12 0.03
    -3 -5 12 -0.22
    -3 -5 12 1.99
    -3 -5 12 -0.43
    -2 -5 12 50.27
    -2 -5 12 49.69
    -2 -5 12 37.79
    -2 -5 12 59.22
    -2 -5 12 49.33
    -2 -5 12 49.07
    -1 -5 12 20.2
    -1 -5 12 14.38
    -1 -5 12 19.43
    -1 -5 12 21.44
    -1 -5 12 17.15
    0 -5 12 11.14
    0 -5 12 25.92
    0 -5 12 18.71
    0 -5 12 15.43
    1 -5 12 0.79
    1 -5 12 0.4
    1 -5 12 2.59
    1 -5 12 2.85
    2 -5 12 5.42
    2 -5 12 16.04
    2 -5 12 5.81
    2 -5 12 9.72
    3 -5 12 12.35
    3 -5 12 8.78
    3 -5 12 -1.27
    -4 -4 12 -1.1
    -4 -4 12 0.75
    -4 -4 12 1.63
    -4 -4 12 -0.13
    -4 -4 12 2.58
    -3 -4 12 -0.87
    -3 -4 12 1.91
    -3 -4 12 -3.72
    -3 -4 12 0.77
    -3 -4 12 3.29
    -3 -4 12 0.81
    -3 -4 12 1.9
    -2 -4 12 9.62
    -2 -4 12 10.83
    -2 -4 12 4.54
    -2 -4 12 7.89
    -2 -4 12 9.23
    -2 -4 12 8.07
    -1 -4 12 5.96
    -1 -4 12 12.25
    -1 -4 12 7.78
    -1 -4 12 2.65
    -1 -4 12 11.09
    0 -4 12 5.31
    0 -4 12 6.83
    1 -4 12 -1.86
    1 -4 12 -0.01
    1 -4 12 1.45
    2 -4 12 3.74
    2 -4 12 10.87
    2 -4 12 6.64
    2 -4 12 5.09
    3 -4 12 10.2
    3 -4 12 3.26
    -5 -3 12 -0.92
    -5 -3 12 -0.63
    5 3 -12 1.19
    -4 -3 12 1.35
    -4 -3 12 3.66
    -4 -3 12 -2.87
    -4 -3 12 3.68
    -4 -3 12 -0.41
    -3 -3 12 1.68
    -3 -3 12 -7.49
    -3 -3 12 0.29
    -3 -3 12 -2
    -3 -3 12 2.14
    -3 -3 12 3.62
    -2 -3 12 71.85
    -2 -3 12 76.56
    -2 -3 12 80.5
    -2 -3 12 71.92
    -1 -3 12 10.21
    -1 -3 12 10.77
    -1 -3 12 19.98
    1 -3 12 12.71
    1 -3 12 -5.19
    1 -3 12 1.87
    2 -3 12 -0.45
    2 -3 12 0.67
    2 -3 12 -1.48
    3 -3 12 0.4
    3 -3 12 -1.06
    3 -3 12 -1.7
    -5 -2 12 23.77
    -5 -2 12 24.95
    -5 -2 12 23.82
    -4 -2 12 7.33
    -4 -2 12 3.97
    -4 -2 12 6.45
    -4 -2 12 6.75
    -4 -2 12 8.68
    -3 -2 12 -3.04
    -3 -2 12 -0.55
    -3 -2 12 -0.54
    -3 -2 12 0.46
    -3 -2 12 -2.87
    -3 -2 12 0.12
    -2 -2 12 40.57
    -2 -2 12 57.2
    -2 -2 12 49.34
    -2 -2 12 45.88
    -2 -2 12 44.48
    -2 -2 12 42.13
    1 -2 12 49.68
    1 -2 12 54.21
    2 -2 12 0.9
    2 -2 12 0.81
    2 -2 12 -1.82
    3 -2 12 0.75
    3 -2 12 -1.04
    -5 -1 12 13.8
    -5 -1 12 10.21
    -5 -1 12 11.59
    -5 -1 12 7.86
    -5 -1 12 9.8
    -4 -1 12 34
    -4 -1 12 21.23
    -4 -1 12 15.87
    -4 -1 12 20.35
    -4 -1 12 21.78
    -4 -1 12 16.55
    -3 -1 12 49.4
    -3 -1 12 45.93
    -3 -1 12 55.93
    -3 -1 12 51.03
    -3 -1 12 56.37
    -3 -1 12 53.63
    -2 -1 12 51.44
    -2 -1 12 47.19
    -2 -1 12 46.99
    -2 -1 12 50.55
    -2 -1 12 52.09
    1 -1 12 -5.1
    1 -1 12 4.52
    2 -1 12 4.31
    2 -1 12 2.25
    2 -1 12 -3.84
    3 -1 12 0.58
    3 -1 12 -1.13
    -5 0 12 -1.75
    -5 0 12 1.68
    -5 0 12 0.35
    -5 0 12 0.75
    5 0 -12 -2.68
    -5 0 12 -4.2
    -4 0 12 13.09
    -4 0 12 12.98
    -4 0 12 15.35
    -4 0 12 24.27
    -4 0 12 19.11
    -3 0 12 4.63
    -3 0 12 6.06
    -3 0 12 5.3
    -3 0 12 8.76
    -3 0 12 12.45
    -3 0 12 9.63
    -2 0 12 3.76
    -2 0 12 2.61
    -2 0 12 -3.76
    -2 0 12 2.19
    -1 0 12 77.1
    -1 0 12 87.35
    0 0 12 17.35
    1 0 12 12.48
    1 0 12 3.39
    1 0 12 -0.5
    2 0 12 3.82
    2 0 12 -0.57
    2 0 12 -0.08
    -5 1 12 -0.63
    -5 1 12 1.49
    -5 1 12 -0.39
    -5 1 12 -0.43
    5 -1 -12 -2.8
    -4 1 12 -0.34
    -4 1 12 3.16
    -4 1 12 1.79
    -4 1 12 5.32
    -4 1 12 2.89
    -3 1 12 0.19
    -3 1 12 5.61
    -3 1 12 0.35
    -3 1 12 1.8
    -3 1 12 0.01
    -2 1 12 23.39
    -2 1 12 23.95
    -2 1 12 29.48
    -2 1 12 18.81
    -1 1 12 -2.23
    -1 1 12 -1.34
    -1 1 12 -2.18
    -1 1 12 2.49
    0 1 12 -0.3
    0 1 12 -0.38
    0 1 12 2.5
    1 1 12 6.96
    1 1 12 10.13
    1 1 12 7.03
    2 1 12 3.88
    2 1 12 0.8
    2 1 12 6.44
    -5 2 12 11.17
    -5 2 12 13.04
    -5 2 12 11.56
    -5 2 12 16.87
    -4 2 12 46.22
    -4 2 12 46.53
    -4 2 12 41.31
    -4 2 12 42.14
    -4 2 12 45.55
    -3 2 12 1.5
    -3 2 12 3.43
    -3 2 12 4.64
    -3 2 12 5.14
    -3 2 12 3.05
    -2 2 12 22.95
    -2 2 12 22.12
    -2 2 12 22.41
    -2 2 12 29.56
    -2 2 12 19.24
    -1 2 12 -2.39
    -1 2 12 -0.69
    -1 2 12 0.79
    -1 2 12 5.95
    0 2 12 -1.22
    0 2 12 2.95
    0 2 12 -0.09
    1 2 12 7.85
    1 2 12 1.62
    1 2 12 5.56
    2 2 12 1.63
    2 2 12 0.78
    -4 3 12 0.16
    -4 3 12 1.04
    -4 3 12 0.92
    -4 3 12 0.66
    4 -3 -12 -2.71
    -4 3 12 -0.4
    -3 3 12 0.93
    -3 3 12 -2.62
    -3 3 12 -0.12
    -3 3 12 0.18
    -3 3 12 1.84
    -2 3 12 9.92
    -2 3 12 8.76
    -2 3 12 9.38
    -2 3 12 5.01
    -1 3 12 1.46
    -1 3 12 -1.9
    -1 3 12 -0.93
    -1 3 12 4.8
    0 3 12 27.49
    0 3 12 38.8
    0 3 12 43.07
    1 3 12 0.24
    1 3 12 1.29
    1 3 12 0.9
    -4 4 12 -0.38
    -4 4 12 1.15
    -4 4 12 -1.41
    4 -4 -12 -0.97
    -4 4 12 -1.39
    -3 4 12 34.9
    -3 4 12 31.6
    -3 4 12 35.17
    -3 4 12 26.8
    -3 4 12 30.6
    -2 4 12 8.42
    -2 4 12 7.47
    -2 4 12 7.82
    -2 4 12 4.81
    -1 4 12 5.83
    -1 4 12 7.09
    -1 4 12 4.79
    -1 4 12 1.94
    0 4 12 7.02
    0 4 12 8.27
    0 4 12 12.99
    1 4 12 1.44
    1 4 12 8.37
    -4 5 12 2.29
    -4 5 12 -0.56
    -4 5 12 0.57
    -3 5 12 -3.9
    -3 5 12 -0.91
    -3 5 12 0.38
    -3 5 12 0
    -3 5 12 -0.44
    -2 5 12 5.08
    -2 5 12 3.03
    -2 5 12 5.42
    -2 5 12 4.3
    -1 5 12 7.24
    -1 5 12 11.14
    -1 5 12 5.88
    -1 5 12 12.09
    0 5 12 -0.25
    0 5 12 4.11
    0 5 12 0.58
    -3 6 12 15.55
    -2 6 12 9.31
    -2 6 12 3.53
    -2 6 12 7.45
    -2 6 12 9.58
    -1 6 12 12.66
    -1 6 12 8.17
    -1 -9 13 46.57
    -1 -9 13 41.31
    -1 -9 13 46.79
    0 -9 13 0.06
    0 -9 13 0.55
    0 -9 13 0.46
    0 -9 13 -0.82
    1 -9 13 0.36
    -2 -8 13 -1.11
    -2 -8 13 -1.58
    -2 -8 13 2.91
    -2 -8 13 0.79
    -1 -8 13 9.11
    -1 -8 13 13.12
    -1 -8 13 6.79
    -1 -8 13 13.08
    -1 -8 13 16.86
    0 -8 13 -1.16
    0 -8 13 0.69
    0 -8 13 -3.11
    0 -8 13 -2.08
    1 -8 13 4.84
    1 -8 13 -0.04
    1 -8 13 9.11
    1 -8 13 3.75
    -3 -7 13 6.58
    -3 -7 13 5.37
    -3 -7 13 2.53
    -2 -7 13 1.18
    -2 -7 13 4.86
    -2 -7 13 -1.2
    -2 -7 13 1.88
    -1 -7 13 18.32
    -1 -7 13 11.52
    -1 -7 13 17.44
    -1 -7 13 17.24
    -1 -7 13 20.32
    0 -7 13 12.21
    0 -7 13 4.72
    0 -7 13 13.47
    0 -7 13 11.53
    1 -7 13 2.01
    1 -7 13 -1.66
    1 -7 13 -1.8
    1 -7 13 -0.32
    2 -7 13 1.76
    2 -7 13 -0.63
    2 -7 13 1.16
    -3 -6 13 1.56
    -3 -6 13 0.13
    -3 -6 13 0.71
    -3 -6 13 -0.79
    -3 -6 13 -0.37
    -2 -6 13 -0.27
    -2 -6 13 -0.5
    -2 -6 13 -0.8
    -2 -6 13 3.85
    -1 -6 13 7.99
    -1 -6 13 11.64
    -1 -6 13 9.69
    -1 -6 13 3.72
    0 -6 13 7.55
    0 -6 13 6.57
    0 -6 13 3.44
    1 -6 13 30.39
    1 -6 13 30.4
    1 -6 13 15.67
    2 -6 13 11.53
    2 -6 13 4.75
    2 -6 13 14.84
    -4 -5 13 7.68
    -4 -5 13 9.06
    -4 -5 13 12.15
    -4 -5 13 9.06
    -3 -5 13 29.31
    -3 -5 13 29.05
    -3 -5 13 32.18
    -3 -5 13 34.59
    -3 -5 13 31.56
    -2 -5 13 33.42
    -2 -5 13 29.52
    -2 -5 13 28.43
    -2 -5 13 33.05
    -2 -5 13 37.42
    -1 -5 13 33.05
    -1 -5 13 27.02
    -1 -5 13 32.61
    0 -5 13 -4.08
    0 -5 13 1.86
    1 -5 13 6.77
    1 -5 13 23.77
    1 -5 13 11.48
    2 -5 13 1.01
    2 -5 13 -1.18
    2 -5 13 0.08
    -4 -4 13 5.49
    4 4 -13 9.75
    -4 -4 13 5.41
    -4 -4 13 7.07
    -4 -4 13 10.48
    -3 -4 13 4.34
    -3 -4 13 8.64
    -3 -4 13 8.5
    -3 -4 13 9.02
    -2 -4 13 19.52
    -2 -4 13 18.26
    -2 -4 13 24.72
    -2 -4 13 20.58
    -1 -4 13 12.05
    -1 -4 13 18.58
    2 -4 13 -0.45
    2 -4 13 -2.14
    2 -4 13 -6.65
    -4 -3 13 11.49
    -4 -3 13 13.28
    -4 -3 13 8.05
    -4 -3 13 7.37
    -4 -3 13 8.05
    -3 -3 13 9.82
    -3 -3 13 11.15
    -3 -3 13 6.47
    -3 -3 13 13.13
    -3 -3 13 14.37
    -2 -3 13 18.62
    -2 -3 13 17.44
    -2 -3 13 13.27
    -2 -3 13 9.18
    -2 -3 13 11.71
    2 -3 13 -3.34
    2 -3 13 -2.68
    -4 -2 13 15.3
    -4 -2 13 12.46
    -4 -2 13 10.34
    -4 -2 13 9.01
    -4 -2 13 19.93
    -3 -2 13 -1.95
    -3 -2 13 1.26
    -3 -2 13 0.93
    -3 -2 13 -1.98
    -3 -2 13 0.91
    -2 -2 13 15.46
    -2 -2 13 15.8
    -2 -2 13 19.01
    2 -2 13 1.57
    2 -2 13 -2.12
    -4 -1 13 2.52
    -4 -1 13 2.62
    -4 -1 13 1.26
    -4 -1 13 1.38
    -3 -1 13 23.7
    -3 -1 13 30.43
    -3 -1 13 29.02
    -3 -1 13 23.34
    -2 -1 13 26.74
    -2 -1 13 33.22
    -2 -1 13 31.67
    2 -1 13 -1.36
    2 -1 13 1.64
    -4 0 13 18.54
    -4 0 13 12.6
    -4 0 13 15.81
    -4 0 13 10.75
    -4 0 13 12.12
    -3 0 13 3.88
    -3 0 13 1.58
    -3 0 13 -0.76
    -3 0 13 -1.38
    -3 0 13 -1
    -2 0 13 8.73
    -2 0 13 10.21
    -2 0 13 8.96
    -2 0 13 4.77
    1 0 13 0.05
    1 0 13 -0.72
    2 0 13 9.82
    -4 1 13 -0.45
    -4 1 13 -0.8
    -4 1 13 -0.82
    -4 1 13 -0.81
    -4 1 13 -2.2
    -3 1 13 9.41
    -3 1 13 1
    -3 1 13 1.02
    -3 1 13 2.83
    -2 1 13 18.75
    -2 1 13 11.24
    -2 1 13 25.87
    -1 1 13 5.11
    -1 1 13 6.68
    -1 1 13 12.74
    0 1 13 9.54
    0 1 13 26.98
    1 1 13 -1.05
    1 1 13 3.04
    -4 2 13 -2.35
    -4 2 13 0.63
    -4 2 13 -0.47
    -4 2 13 -1.58
    -4 2 13 1.76
    -3 2 13 15.85
    -3 2 13 18.42
    -3 2 13 15.46
    -3 2 13 16.75
    -2 2 13 4.58
    -2 2 13 14.2
    -2 2 13 11.17
    -2 2 13 8.9
    -1 2 13 17.34
    -1 2 13 22.18
    -1 2 13 8.7
    0 2 13 1.88
    0 2 13 0.99
    1 2 13 -0.31
    -4 3 13 1.21
    -4 3 13 -0.38
    -4 3 13 -0.5
    -4 3 13 -0.17
    -3 3 13 1.72
    -3 3 13 -1.17
    -3 3 13 1.61
    -3 3 13 1.76
    -3 3 13 2.5
    -2 3 13 3.82
    -2 3 13 4.93
    -2 3 13 0.03
    -2 3 13 1.84
    -1 3 13 2.38
    -1 3 13 -2.21
    -1 3 13 -1.17
    0 3 13 17.98
    0 3 13 10.37
    -3 4 13 10.02
    -3 4 13 14.41
    -3 4 13 4.63
    -3 4 13 10.55
    -2 4 13 12.77
    -2 4 13 11.96
    -2 4 13 14.95
    -2 4 13 10.44
    -1 4 13 36.69
    -1 4 13 40.06
    -1 4 13 34.11
    -2 5 13 1.53
    -1 -8 14 17.89
    -2 -7 14 11.8
    -2 -7 14 6.33
    -1 -7 14 5.38
    -1 -7 14 5.84
    -1 -7 14 5.16
    0 -7 14 1.74
    0 -7 14 2.45
    -3 -6 14 -0.51
    -2 -6 14 1.62
    -2 -6 14 4.13
    -2 -6 14 1.35
    -2 -6 14 0.93
    -1 -6 14 2.13
    -1 -6 14 2.22
    -1 -6 14 4.17
    0 -6 14 6.17
    0 -6 14 5.75
    -3 -5 14 5.86
    -3 -5 14 -1.19
    -3 -5 14 -0.66
    -3 -5 14 -1.64
    -2 -5 14 -0.73
    -2 -5 14 0.77
    -2 -5 14 0.01
    -1 -5 14 3.15
    -1 -5 14 -1.53
    -3 -4 14 3.04
    -3 -4 14 -0.91
    -3 -4 14 2.72
    -3 -4 14 4.34
    -2 -4 14 0.26
    -2 -4 14 2.4
    -2 -4 14 0.24
    -4 -3 14 -1.26
    -3 -3 14 3.33
    -3 -3 14 3.5
    -3 -3 14 1.87
    -3 -3 14 1.93
    -2 -3 14 -2.99
    -2 -3 14 -1.91
    -4 -2 14 6.35
    -4 -2 14 8.01
    -4 -2 14 8
    -3 -2 14 0.94
    -3 -2 14 0.16
    -3 -2 14 1.68
    -3 -2 14 0.61
    -2 -2 14 0.91
    -2 -2 14 0.3
    -4 -1 14 12.82
    -4 -1 14 10.32
    -4 -1 14 10.88
    -4 -1 14 9.82
    -3 -1 14 -0.09
    -3 -1 14 -1.34
    -3 -1 14 0.64
    -3 -1 14 0.16
    -2 -1 14 17.75
    -4 0 14 30.05
    -4 0 14 25.45
    -4 0 14 27.12
    -3 0 14 4.32
    -3 0 14 4.75
    -3 0 14 4.41
    -2 0 14 12.75
    -2 0 14 9.92
    -3 1 14 5.63
    -3 1 14 6.39
    -3 1 14 3.49
    -3 1 14 4.7
    -2 1 14 0.51
    -2 1 14 1.09
    -2 1 14 3.12
    -3 2 14 17.54
    -3 2 14 19.28
    -3 2 14 27.7
    -2 2 14 -0.26
    -2 2 14 0.16
    -2 2 14 0.8
    -1 2 14 13.73
    -2 3 14 1.81
    -2 3 14 0.95
_refine_special_details
;
 Refinement of F^2^ against ALL reflections.  The weighted R-factor wR and
 goodness of fit S are based on F^2^, conventional R-factors R are based
 on F, with F set to zero for negative F^2^. The threshold expression of
 F^2^ > 2sigma(F^2^) is used only for calculating R-factors(gt) etc. and is
 not relevant to the choice of reflections for refinement.  R-factors based
 on F^2^ are statistically about twice as large as those based on F, and R-
 factors based on ALL data will be even larger.
;
_reflns_number_total     2723
_reflns_number_gt     2053
_reflns_threshold_expression     I>2sigma(I)
_refine_ls_structure_factor_coef     Fsqd
_refine_ls_matrix_type     full
_refine_ls_R_factor_all     0.0843
_refine_ls_R_factor_gt     0.0639
_refine_ls_wR_factor_gt     0.1541
_refine_ls_wR_factor_ref     0.1712
_refine_ls_goodness_of_fit_ref     1.062
_refine_ls_restrained_S_all     1.062
_refine_ls_number_reflns     2723
_refine_ls_number_parameters     212
_refine_ls_number_restraints     0
_refine_ls_hydrogen_treatment     constr
_refine_ls_weighting_scheme     calc
_refine_ls_weighting_details
         'calc w=1/[\s^2^(Fo^2^)+(0.0732P)^2^+0.2182P] where P=(Fo^2^+2Fc^2^)/3'
_atom_sites_solution_hydrogens     geom
_atom_sites_solution_primary     direct
_atom_sites_solution_secondary     difmap
_refine_ls_shift/su_max     0.000
_refine_ls_shift/su_mean     0.000
_refine_diff_density_max     0.487
_refine_diff_density_min     -0.521
_refine_ls_extinction_method     none
_refine_ls_extinction_coef     ?
loop_
    _atom_type_symbol
    _atom_type_description
    _atom_type_scat_dispersion_real
    _atom_type_scat_dispersion_imag
    _atom_type_scat_source
    'C' 'C' 0.0181 0.0091
                         'International Tables Vol C Tables 4.2.6.8 and 6.1.1.4'
    'H' 'H' 0.0000 0.0000
                         'International Tables Vol C Tables 4.2.6.8 and 6.1.1.4'
    'Cl' 'Cl' 0.3639 0.7018
                         'International Tables Vol C Tables 4.2.6.8 and 6.1.1.4'
    'N' 'N' 0.0311 0.0180
                         'International Tables Vol C Tables 4.2.6.8 and 6.1.1.4'
    'O' 'O' 0.0492 0.0322
                         'International Tables Vol C Tables 4.2.6.8 and 6.1.1.4'
_computing_data_collection     'SMART (Bruker, 2003)'
_computing_cell_refinement     'SAINT (Bruker, 2003)'
_computing_data_reduction     'SAINT (Bruker, 2003)'
_computing_structure_solution     'SHELXS97 (Sheldrick, 2008)'
_computing_structure_refinement     'SHELXL97 (Sheldrick, 2008)'
_computing_molecular_graphics     'OLEX2 (Dolomanov <i>et al.</i>, 2009)'
_computing_publication_material     'OLEX2 (Dolomanov <i>et al.</i>, 2009)'
loop_
    _atom_site_type_symbol
    _atom_site_label
    _atom_site_fract_x
    _atom_site_fract_y
    _atom_site_fract_z
    _atom_site_U_iso_or_equiv
    _atom_site_adp_type
    _atom_site_calc_flag
    _atom_site_occupancy
    _atom_site_disorder_assembly
    _atom_site_disorder_group
    C C1 0.3159(5) 0.3078(3) 0.0427(3) 0.0335(7) Uani d 1 . .
    C C2 0.3044(5) 0.3400(3) 0.1510(3) 0.0321(7) Uani d 1 . .
    H H2 0.161(7) 0.3085(15) 0.1716(10) 0.039 Uiso calc 1 . .
    C C3 0.5098(5) 0.4202(3) 0.2295(3) 0.0307(6) Uani d 1 . .
    H H3 0.5032(6) 0.4434(11) 0.305(3) 0.037 Uiso calc 1 . .
    C C4 0.7274(5) 0.4666(3) 0.1972(3) 0.0300(6) Uani d 1 . .
    C C5 0.7338(6) 0.4289(3) 0.0867(3) 0.0334(7) Uani d 1 . .
    H H5 0.868(7) 0.4554(14) 0.0670(11) 0.040 Uiso calc 1 . .
    C C6 0.5296(6) 0.3501(3) 0.0079(3) 0.0335(7) Uani d 1 . .
    H H6 0.5348(6) 0.3261(12) -0.066(3) 0.040 Uiso calc 1 . .
    C C7 0.9528(5) 0.5525(3) 0.2711(3) 0.0318(7) Uani d 1 . .
    H H7 1.080(6) 0.5715(10) 0.2403(15) 0.038 Uiso calc 1 . .
    C C8 0.9363(6) 0.6628(3) 0.5421(3) 0.0331(7) Uani d 1 . .
    C C9 1.2007(6) 0.7358(3) 0.5523(3) 0.0348(7) Uani d 1 . .
    H H9A 1.2191(8) 0.826(3) 0.5724(7) 0.042 Uiso calc 1 . .
    H H9B 1.309(3) 0.7121(7) 0.6044(16) 0.042 Uiso calc 1 . .
    C C10 1.2471(5) 0.6936(3) 0.4386(3) 0.0328(7) Uani d 1 . .
    H H10 1.362(5) 0.644(2) 0.4414(3) 0.039 Uiso calc 1 . .
    C C11 1.3200(5) 0.8005(3) 0.3817(3) 0.0310(7) Uani d 1 . .
    C C12 1.2013(5) 0.9032(3) 0.3819(3) 0.0343(7) Uani d 1 . .
    H H12 1.076(6) 0.9091(4) 0.4234(18) 0.041 Uiso calc 1 . .
    C C13 1.2591(6) 0.9962(3) 0.3244(3) 0.0349(7) Uani d 1 . .
    H H13 1.178(4) 1.065(3) 0.3263(3) 0.042 Uiso calc 1 . .
    C C14 1.4372(5) 0.9886(3) 0.2629(3) 0.0324(7) Uani d 1 . .
    C C15 1.5645(6) 0.8904(3) 0.2644(3) 0.0332(7) Uani d 1 . .
    H H15 1.688(6) 0.8869(3) 0.2269(17) 0.040 Uiso calc 1 . .
    C C16 1.5032(5) 0.7974(3) 0.3235(3) 0.0323(7) Uani d 1 . .
    H H16 1.590(4) 0.729(3) 0.3241(3) 0.039 Uiso calc 1 . .
    C C17 1.6705(7) 1.0860(4) 0.1506(3) 0.0438(8) Uani d 1 . .
    H H17A 1.641(3) 0.998(3) 0.095(2) 0.066 Uiso calc 1 . .
    H H17B 1.833(4) 1.103(3) 0.2060(15) 0.066 Uiso calc 1 . .
    H H17C 1.677(4) 1.159(3) 0.110(2) 0.066 Uiso calc 1 . .
    Cl Cl1 0.05505(14) 0.21060(9) -0.05673(7) 0.0434(3) Uani d 1 . .
    N N1 0.9930(4) 0.6049(2) 0.3753(2) 0.0287(6) Uani d 1 . .
    N N2 0.8252(5) 0.5891(3) 0.4379(2) 0.0306(6) Uani d 1 . .
    O O1 0.8327(4) 0.6705(3) 0.6184(2) 0.0432(6) Uani d 1 . .
    O O2 1.4761(4) 1.0831(2) 0.2062(2) 0.0382(5) Uani d 1 . .
loop_
    _atom_site_aniso_label
    _atom_site_aniso_U_11
    _atom_site_aniso_U_22
    _atom_site_aniso_U_33
    _atom_site_aniso_U_12
    _atom_site_aniso_U_13
    _atom_site_aniso_U_23
    C1 0.0211(14) 0.0340(16) 0.0422(19) 0.0060(12) 0.0036(12) 0.0064(13)
    C2 0.0210(14) 0.0334(15) 0.0425(19) 0.0047(11) 0.0088(12) 0.0111(13)
    C3 0.0239(14) 0.0326(15) 0.0347(18) 0.0048(12) 0.0077(12) 0.0077(12)
    C4 0.0240(14) 0.0277(14) 0.0389(18) 0.0045(11) 0.0094(12) 0.0095(12)
    C5 0.0215(14) 0.0340(16) 0.0456(19) 0.0043(12) 0.0111(12) 0.0113(13)
    C6 0.0286(15) 0.0367(16) 0.0357(18) 0.0082(12) 0.0098(12) 0.0077(13)
    C7 0.0199(14) 0.0322(15) 0.0438(19) 0.0040(11) 0.0115(12) 0.0091(13)
    C8 0.0293(16) 0.0328(15) 0.0389(18) 0.0057(12) 0.0096(13) 0.0128(12)
    C9 0.0259(15) 0.0343(16) 0.0419(19) 0.0024(12) 0.0065(12) 0.0101(13)
    C10 0.0185(14) 0.0316(15) 0.0463(19) 0.0029(12) 0.0056(12) 0.0100(13)
    C11 0.0181(13) 0.0316(15) 0.0383(17) 0.0019(11) 0.0028(11) 0.0049(12)
    C12 0.0200(14) 0.0408(17) 0.0414(19) 0.0050(12) 0.0092(12) 0.0089(13)
    C13 0.0239(15) 0.0328(16) 0.047(2) 0.0074(12) 0.0056(13) 0.0089(13)
    C14 0.0226(14) 0.0308(15) 0.0401(18) 0.0003(11) 0.0039(12) 0.0094(12)
    C15 0.0219(14) 0.0335(16) 0.0424(18) 0.0025(12) 0.0086(12) 0.0088(13)
    C16 0.0166(13) 0.0340(16) 0.0443(19) 0.0042(11) 0.0058(12) 0.0083(13)
    C17 0.0370(18) 0.048(2) 0.050(2) 0.0084(15) 0.0136(15) 0.0193(16)
    Cl1 0.0231(4) 0.0522(5) 0.0450(5) 0.0033(3) 0.0050(3) -0.0024(3)
    N1 0.0187(12) 0.0307(13) 0.0374(15) 0.0043(9) 0.0089(10) 0.0094(10)
    N2 0.0230(12) 0.0348(13) 0.0355(15) 0.0049(10) 0.0108(10) 0.0103(10)
    O1 0.0362(13) 0.0502(14) 0.0420(14) 0.0023(10) 0.0156(10) 0.0105(10)
    O2 0.0303(11) 0.0371(12) 0.0484(14) 0.0055(9) 0.0088(9) 0.0161(10)
_geom_special_details
;
 All esds (except the esd in the dihedral angle between two l.s. planes)
 are estimated using the full covariance matrix.  The cell esds are taken
 into account individually in the estimation of esds in distances, angles
 and torsion angles; correlations between esds in cell parameters are only
 used when they are defined by crystal symmetry.  An approximate (isotropic)
 treatment of cell esds is used for estimating esds involving l.s. planes.
;
loop_
    _geom_bond_atom_site_label_1
    _geom_bond_atom_site_label_2
    _geom_bond_site_symmetry_2
    _geom_bond_distance
    _geom_bond_publ_flag
    C1 C2 . 1.374(5) ?
    C1 C6 . 1.395(4) ?
    C1 Cl1 . 1.752(3) ?
    C2 H2 . 0.9276 ?
    C2 C3 . 1.392(4) ?
    C3 H3 . 0.9509 ?
    C3 C4 . 1.408(4) ?
    C4 C5 . 1.398(5) ?
    C4 C7 . 1.458(4) ?
    C5 H5 . 0.8642 ?
    C5 C6 . 1.385(5) ?
    C6 H6 . 0.9337 ?
    C7 H7 . 0.8959 ?
    C7 N1 . 1.296(4) ?
    C8 C9 . 1.523(4) ?
    C8 N2 . 1.366(4) ?
    C8 O1 . 1.227(4) ?
    C9 H9A . 0.9313 ?
    C9 H9B . 0.9313 ?
    C9 C10 . 1.519(5) ?
    C10 H10 . 0.9240 ?
    C10 C11 . 1.506(4) ?
    C10 N1 . 1.539(4) ?
    C11 C12 . 1.398(5) ?
    C11 C16 . 1.389(4) ?
    C12 H12 . 0.9660 ?
    C12 C13 . 1.375(5) ?
    C13 H13 . 0.9441 ?
    C13 C14 . 1.398(5) ?
    C14 C15 . 1.388(5) ?
    C14 O2 . 1.363(4) ?
    C15 H15 . 0.9229 ?
    C15 C16 . 1.394(5) ?
    C16 H16 . 0.9566 ?
    C17 H17A . 1.0168 ?
    C17 H17B . 1.0168 ?
    C17 H17C . 1.0168 ?
    C17 O2 . 1.420(4) ?
    N1 N2 . 1.362(3) ?
loop_
    _geom_angle_atom_site_label_1
    _geom_angle_atom_site_label_2
    _geom_angle_atom_site_label_3
    _geom_angle_site_symmetry_1
    _geom_angle_site_symmetry_3
    _geom_angle
    _geom_angle_publ_flag
    C2 C1 C6 . . 122.3(3) ?
    C2 C1 Cl1 . . 119.6(2) ?
    C6 C1 Cl1 . . 118.0(3) ?
    C1 C2 H2 . . 120.2 ?
    C1 C2 C3 . . 119.6(3) ?
    C3 C2 H2 . . 120.2 ?
    C2 C3 H3 . . 120.2 ?
    C2 C3 C4 . . 119.7(3) ?
    C4 C3 H3 . . 120.2 ?
    C3 C4 C7 . . 124.9(3) ?
    C5 C4 C3 . . 119.0(3) ?
    C5 C4 C7 . . 116.1(3) ?
    C4 C5 H5 . . 119.2 ?
    C6 C5 C4 . . 121.7(3) ?
    C6 C5 H5 . . 119.2 ?
    C1 C6 H6 . . 121.1 ?
    C5 C6 C1 . . 117.7(3) ?
    C5 C6 H6 . . 121.1 ?
    C4 C7 H7 . . 115.7 ?
    N1 C7 C4 . . 128.5(3) ?
    N1 C7 H7 . . 115.7 ?
    N2 C8 C9 . . 112.6(3) ?
    O1 C8 C9 . . 123.9(3) ?
    O1 C8 N2 . . 123.5(3) ?
    C8 C9 H9A . . 110.8 ?
    C8 C9 H9B . . 110.8 ?
    H9A C9 H9B . . 108.9 ?
    C10 C9 C8 . . 104.7(3) ?
    C10 C9 H9A . . 110.8 ?
    C10 C9 H9B . . 110.8 ?
    C9 C10 H10 . . 109.6 ?
    C9 C10 N1 . . 100.9(2) ?
    C11 C10 C9 . . 117.1(3) ?
    C11 C10 H10 . . 109.6 ?
    C11 C10 N1 . . 109.6(3) ?
    N1 C10 H10 . . 109.6 ?
    C12 C11 C10 . . 121.6(3) ?
    C16 C11 C10 . . 120.7(3) ?
    C16 C11 C12 . . 117.7(3) ?
    C11 C12 H12 . . 119.4 ?
    C13 C12 C11 . . 121.2(3) ?
    C13 C12 H12 . . 119.4 ?
    C12 C13 H13 . . 119.9 ?
    C12 C13 C14 . . 120.3(3) ?
    C14 C13 H13 . . 119.9 ?
    C15 C14 C13 . . 119.7(3) ?
    O2 C14 C13 . . 115.8(3) ?
    O2 C14 C15 . . 124.5(3) ?
    C14 C15 H15 . . 120.5 ?
    C14 C15 C16 . . 119.0(3) ?
    C16 C15 H15 . . 120.5 ?
    C11 C16 C15 . . 122.0(3) ?
    C11 C16 H16 . . 119.0 ?
    C15 C16 H16 . . 119.0 ?
    H17A C17 H17B . . 109.5 ?
    H17A C17 H17C . . 109.5 ?
    H17B C17 H17C . . 109.5 ?
    O2 C17 H17A . . 109.5 ?
    O2 C17 H17B . . 109.5 ?
    O2 C17 H17C . . 109.5 ?
    C7 N1 C10 . . 120.2(2) ?
    C7 N1 N2 . . 125.3(3) ?
    N2 N1 C10 . . 114.5(2) ?
    N1 N2 C8 . . 107.3(2) ?
    C14 O2 C17 . . 117.6(3) ?
loop_
    _geom_torsion_atom_site_label_1
    _geom_torsion_atom_site_label_2
    _geom_torsion_atom_site_label_3
    _geom_torsion_atom_site_label_4
    _geom_torsion_site_symmetry_1
    _geom_torsion_site_symmetry_2
    _geom_torsion_site_symmetry_3
    _geom_torsion_site_symmetry_4
    _geom_torsion
    _geom_torsion_publ_flag
    C1 C2 C3 C4 . . . . -0.4(5) ?
    C2 C1 C6 C5 . . . . -1.0(5) ?
    C2 C3 C4 C5 . . . . -1.3(5) ?
    C2 C3 C4 C7 . . . . 179.0(3) ?
    C3 C4 C5 C6 . . . . 1.8(5) ?
    C3 C4 C7 N1 . . . . -2.9(5) ?
    C4 C5 C6 C1 . . . . -0.7(5) ?
    C4 C7 N1 C10 . . . . 180.0(3) ?
    C4 C7 N1 N2 . . . . -0.1(5) ?
    C5 C4 C7 N1 . . . . 177.4(3) ?
    C6 C1 C2 C3 . . . . 1.6(5) ?
    C7 C4 C5 C6 . . . . -178.4(3) ?
    C7 N1 N2 C8 . . . . -178.3(3) ?
    C8 C9 C10 C11 . . . . 121.5(3) ?
    C8 C9 C10 N1 . . . . 2.6(3) ?
    C9 C8 N2 N1 . . . . 0.2(3) ?
    C9 C10 C11 C12 . . . . -43.7(4) ?
    C9 C10 C11 C16 . . . . 138.5(3) ?
    C9 C10 N1 C7 . . . . 177.1(3) ?
    C9 C10 N1 N2 . . . . -2.8(3) ?
    C10 C11 C12 C13 . . . . -176.1(3) ?
    C10 C11 C16 C15 . . . . 176.0(3) ?
    C10 N1 N2 C8 . . . . 1.7(3) ?
    C11 C10 N1 C7 . . . . 53.0(4) ?
    C11 C10 N1 N2 . . . . -127.0(3) ?
    C11 C12 C13 C14 . . . . 0.8(5) ?
    C12 C11 C16 C15 . . . . -1.8(5) ?
    C12 C13 C14 C15 . . . . -3.1(5) ?
    C12 C13 C14 O2 . . . . 178.2(3) ?
    C13 C14 C15 C16 . . . . 3.0(5) ?
    C13 C14 O2 C17 . . . . 174.5(3) ?
    C14 C15 C16 C11 . . . . -0.5(5) ?
    C15 C14 O2 C17 . . . . -4.1(5) ?
    C16 C11 C12 C13 . . . . 1.7(5) ?
    Cl1 C1 C2 C3 . . . . -178.3(2) ?
    Cl1 C1 C6 C5 . . . . 178.8(2) ?
    N1 C10 C11 C12 . . . . 70.4(4) ?
    N1 C10 C11 C16 . . . . -107.3(3) ?
    N2 C8 C9 C10 . . . . -2.0(4) ?
    O1 C8 C9 C10 . . . . 178.9(3) ?
    O1 C8 N2 N1 . . . . 179.4(3) ?
    O2 C14 C15 C16 . . . . -178.4(3) ?
loop_
    _geom_hbond_atom_site_label_d
    _geom_hbond_atom_site_label_h
    _geom_hbond_atom_site_label_a
    _geom_hbond_site_symmetry_d
    _geom_hbond_site_symmetry_h
    _geom_hbond_site_symmetry_a
    _geom_hbond_distance_dh
    _geom_hbond_distance_ha
    _geom_hbond_distance_da
    _geom_hbond_angle_dha
    _geom_hbond_publ_flag
    C3 H3 N2 1_555 1_555 1_555 0.96(4) 2.31(3) 2.934(4) 122.2(8) y
    C3 H3 O1 1_555 1_555 2_666 0.96(4) 2.521(17) 3.152(4) 123.5(14) y
    C17 H17C Cg 1_555 1_555 1_665 1.02(3) 2.73(3) 3.551(4) 137.9(18) y
_shelx_res_file
;
TITL PM32 OLEX2: imported from CIF
CELL 1.54178 5.6966 10.6852 12.775 101.573 100.62 101.311
ZERR 2 0.0006 0.0013 0.0017 0.007 0.007 0.006
LATT 1
SFAC C H Cl N O
UNIT 34 30 2 4 4
L.S. 10 0 0
PLAN  5
TEMP -173(2)
fmap 2
acta
MORE -1
BOND $H
CONF
HTAB
SHEL 999 0.8
OMIT 4 -7 10
OMIT 3 -4 12
REM <HKL>C:/XRD/Kimpende/PM32/pm32.hkl</HKL>
WGHT    0.073200    0.218200
FVAR       0.60384
C1    1    0.315941    0.307808    0.042679    11.00000    0.02113    0.03400 =
         0.04224    0.00640    0.00361    0.00599
C2    1    0.304423    0.339991    0.150959    11.00000    0.02096    0.03337 =
         0.04251    0.01112    0.00879    0.00470
AFIX  44
H2    2    0.160691    0.308508    0.171617    11.00000   -1.20000
AFIX   0
C3    1    0.509807    0.420151    0.229501    11.00000    0.02389    0.03261 =
         0.03474    0.00766    0.00768    0.00481
AFIX  44
H3    2    0.503168    0.443391    0.304568    11.00000   -1.20000
AFIX   0
C4    1    0.727425    0.466631    0.197187    11.00000    0.02401    0.02767 =
         0.03892    0.00951    0.00941    0.00450
C5    1    0.733762    0.428874    0.086674    11.00000    0.02151    0.03402 =
         0.04565    0.01132    0.01111    0.00432
AFIX  44
H5    2    0.868475    0.455363    0.066976    11.00000   -1.20000
AFIX   0
C6    1    0.529591    0.350071    0.007916    11.00000    0.02856    0.03671 =
         0.03570    0.00767    0.00983    0.00825
AFIX  44
H6    2    0.534766    0.326066   -0.065889    11.00000   -1.20000
AFIX   0
C7    1    0.952813    0.552510    0.271070    11.00000    0.01989    0.03224 =
         0.04381    0.00906    0.01154    0.00395
AFIX  44
H7    2    1.080327    0.571542    0.240315    11.00000   -1.20000
AFIX   0
C8    1    0.936316    0.662843    0.542055    11.00000    0.02933    0.03275 =
         0.03895    0.01278    0.00959    0.00566
C9    1    1.200747    0.735752    0.552278    11.00000    0.02587    0.03431 =
         0.04186    0.01009    0.00655    0.00238
AFIX  24
H9A   2    1.219054    0.826486    0.572399    11.00000   -1.20000
H9B   2    1.309279    0.712067    0.604430    11.00000   -1.20000
AFIX   0
C10   1    1.247074    0.693561    0.438634    11.00000    0.01848    0.03165 =
         0.04631    0.00997    0.00562    0.00287
AFIX  14
H10   2    1.362440    0.643669    0.441404    11.00000   -1.20000
AFIX   0
C11   1    1.320002    0.800490    0.381654    11.00000    0.01815    0.03164 =
         0.03834    0.00492    0.00279    0.00185
C12   1    1.201286    0.903234    0.381947    11.00000    0.01996    0.04085 =
         0.04142    0.00894    0.00919    0.00499
AFIX  44
H12   2    1.076371    0.909051    0.423362    11.00000   -1.20000
AFIX   0
C13   1    1.259073    0.996182    0.324353    11.00000    0.02393    0.03282 =
         0.04672    0.00887    0.00564    0.00745
AFIX  44
H13   2    1.178109    1.065416    0.326342    11.00000   -1.20000
AFIX   0
C14   1    1.437217    0.988592    0.262864    11.00000    0.02258    0.03085 =
         0.04013    0.00943    0.00392    0.00026
C15   1    1.564495    0.890444    0.264423    11.00000    0.02189    0.03355 =
         0.04244    0.00877    0.00858    0.00254
AFIX  44
H15   2    1.687791    0.886865    0.226909    11.00000   -1.20000
AFIX   0
C16   1    1.503160    0.797356    0.323547    11.00000    0.01663    0.03402 =
         0.04432    0.00828    0.00577    0.00416
AFIX  44
H16   2    1.589841    0.729261    0.324114    11.00000   -1.20000
AFIX   0
C17   1    1.670499    1.086038    0.150557    11.00000    0.03704    0.04806 =
         0.05022    0.01934    0.01363    0.00839
AFIX 138
H17A  2    1.640894    0.998203    0.095449    11.00000   -1.50000
H17B  2    1.833094    1.102690    0.205980    11.00000   -1.50000
H17C  2    1.676658    1.159302    0.110417    11.00000   -1.50000
AFIX   0
CL1   3    0.055052    0.210599   -0.056734    11.00000    0.02310    0.05217 =
         0.04495   -0.00244    0.00498    0.00329
N1    4    0.993047    0.604946    0.375349    11.00000    0.01873    0.03075 =
         0.03743    0.00942    0.00887    0.00430
N2    4    0.825220    0.589062    0.437906    11.00000    0.02301    0.03475 =
         0.03549    0.01031    0.01075    0.00488
O1    5    0.832682    0.670476    0.618406    11.00000    0.03617    0.05024 =
         0.04196    0.01049    0.01560    0.00235
O2    5    1.476120    1.083130    0.206190    11.00000    0.03031    0.03712 =
         0.04843    0.01607    0.00876    0.00553
HKLF 4
REM  PM32 OLEX2: imported from CIF
REM R1 =  0.0639 for   2053 Fo > 4sig(Fo)  and  0.0843 for all   2723 data
REM    212 parameters refined using      0 restraints
END
WGHT      0.0732      0.2182
REM Highest difference peak  0.487,  deepest hole -0.521,  1-sigma level  0.091
Q1    1  -0.0071  0.1652 -0.0039  11.00000  0.05    0.49
Q2    1   0.0880  0.2407 -0.1319  11.00000  0.05    0.38
Q3    1   1.2912  0.7544  0.4173  11.00000  0.05    0.36
Q4    1   0.0370  0.1218 -0.0990  11.00000  0.05    0.34
Q5    1   1.2276  0.7408  0.4923  11.00000  0.05    0.34
REM The information below was added by Olex2.
REM
REM R1 = 0.0639 for 2053 Fo > 4sig(Fo) and 0.0843 for all 13306 data
REM n/a parameters refined using n/a restraints
REM Highest difference peak 0.49, deepest hole -0.52
REM Mean Shift 0, Max Shift 0.000.
REM +++ Tabular Listing of Refinement Information +++
REM R1_all = 0.0843
REM R1_gt = 0.0639
REM wR_ref = 0.1712
REM GOOF = 1.062
REM Shift_max = 0.000
REM Shift_mean = 0
REM Reflections_all = 13306
REM Reflections_gt = 2053
REM Parameters = n/a
REM Hole = -0.52
REM Peak = 0.49
REM Flack = n/a
;
