# Supplementary material for: Crystal structure of (1Z)-1-(4-chloro­benzyl­idene)-5-(4-meth­oxy­phen­yl)-3-oxopyrazolidin-1-ium-2-ide
Source: Acta Crystallogr Sect E Struct Rep Online. 2014 Jul 19;70(Pt 8):84–6. doi: 10.1107/S1600536814014445 (PMC4158503; doi:10.1107/S1600536814014445)
Supplement: Supplementary file 2 [file e-70-00084-2sup2.hkl]

# 
# h,k,l, Fc-squared, Fo-squared, sigma(Fo-squared) and status flag 
# 
data_2 
_shelx_title ' PM32 OLEX2: imported from CIF' 
_shelx_refln_list_code          4 
_shelx_F_calc_maximum      153.77 
_exptl_crystal_F_000       328.00 
_reflns_d_resolution_high  0.8145 
 
loop_ 
 _symmetry_equiv_pos_as_xyz 
 'x, y, z' 
 '-x, -y, -z' 
 
_cell_length_a     5.6966 
_cell_length_b    10.6852 
_cell_length_c    12.7750 
_cell_angle_alpha 101.573 
_cell_angle_beta  100.620 
_cell_angle_gamma 101.311 
 
_shelx_F_squared_multiplier     1.000 
 
loop_ 
 _refln_index_h 
 _refln_index_k 
 _refln_index_l 
 _refln_F_squared_calc 
 _refln_F_squared_meas 
 _refln_F_squared_sigma 
 _refln_observed_status 
   1   0   0       34.44       45.25      5.28 o 
   2   0   0       81.98       82.18      7.49 o 
   3   0   0       12.35       16.50      4.71 o 
   4   0   0      871.76      862.78     60.71 o 
   5   0   0       81.77       84.18      7.59 o 
   6   0   0       13.93       17.75      3.43 o 
  -6   1   0        1.66       -1.29      2.95 o 
  -5   1   0       81.89       89.89      8.26 o 
  -4   1   0       92.58       95.46     20.82 o 
  -3   1   0      768.74      909.06     59.91 o 
  -2   1   0     1020.48     1259.77     96.97 o 
  -1   1   0     1418.81     1765.07    136.77 o 
   0   1   0      364.89      335.70     26.21 o 
   1   1   0     1508.51     1775.59    144.33 o 
   2   1   0      281.19      309.53     24.12 o 
   3   1   0     1162.97     1365.62    123.78 o 
   4   1   0      401.93      369.70     26.45 o 
   5   1   0       37.93       45.84      5.24 o 
   6   1   0       87.75       88.94      7.62 o 
  -6   2   0       52.63       50.50      5.01 o 
  -5   2   0      500.02      517.13     43.15 o 
  -4   2   0        0.59       -3.87      7.19 o 
  -3   2   0        4.46        5.78      3.31 o 
  -2   2   0      376.68      456.73     36.35 o 
  -1   2   0     2960.19     3641.68    283.25 o 
   0   2   0      157.59      123.85      9.99 o 
   1   2   0        2.14        0.06      2.53 o 
   2   2   0      108.96      108.08      9.90 o 
   3   2   0      246.81      222.36     34.74 o 
   4   2   0       68.56       66.63      5.61 o 
   5   2   0      174.38      170.01     12.43 o 
   6   2   0        1.21        3.12      2.79 o 
  -6   3   0        0.13       -1.90      2.55 o 
  -5   3   0        7.08       11.91      3.61 o 
  -4   3   0      284.81      284.15     18.88 o 
  -3   3   0       84.89       89.35     11.85 o 
  -2   3   0      381.33      398.15     26.83 o 
  -1   3   0      394.43      397.68     31.76 o 
   0   3   0      626.00      648.21     49.87 o 
   1   3   0       10.75       12.96      4.19 o 
   2   3   0      220.57      219.38     20.06 o 
   3   3   0       34.90       34.87     32.82 o 
   4   3   0      193.03      184.25     15.03 o 
   5   3   0       56.95       51.97      4.92 o 
   6   3   0        7.08        2.72      4.25 o 
  -6   4   0      630.82      726.86     69.86 o 
  -5   4   0      138.09      149.84     13.38 o 
  -4   4   0        0.93       -3.78      3.86 o 
  -3   4   0       12.35       19.31      3.40 o 
  -2   4   0      893.41     1142.27     72.03 o 
  -1   4   0      311.60      291.11     19.61 o 
   0   4   0      156.73      139.84     13.65 o 
   1   4   0        1.51       -0.57      5.37 o 
   2   4   0      106.65      118.28     19.16 o 
   3   4   0      291.80      253.92     17.09 o 
   4   4   0        5.54        6.24      3.33 o 
   5   4   0       39.89       40.92      4.57 o 
  -6   5   0       23.38       39.72      5.35 o 
  -5   5   0        3.79       -1.67      3.00 o 
  -4   5   0       49.15       45.26      5.60 o 
  -3   5   0      500.65      580.47     46.02 o 
  -2   5   0      775.24      842.17     57.84 o 
  -1   5   0        8.69       18.18      5.22 o 
   0   5   0      102.16       87.65      9.32 o 
   1   5   0     1183.70     1284.26    131.69 o 
   2   5   0      347.20      320.56     39.59 o 
   3   5   0       10.00        7.44      6.67 o 
   4   5   0       26.58       25.22      4.55 o 
   5   5   0       21.50       20.96      3.54 o 
  -6   6   0        3.86        2.12      3.77 o 
  -5   6   0        8.01        9.86      3.61 o 
  -4   6   0        8.39        8.53      3.28 o 
  -3   6   0       27.62       37.23     10.32 o 
  -2   6   0       54.15       66.90     10.27 o 
  -1   6   0       63.96       49.35     10.07 o 
   0   6   0       34.10       34.79      7.33 o 
   1   6   0       94.57       76.08     22.87 o 
   2   6   0      465.18      426.89     31.49 o 
   3   6   0       61.07       63.04      5.49 o 
   4   6   0       80.20       76.39      6.79 o 
   5   6   0      146.98      137.85     15.32 o 
  -6   7   0        4.30        4.94      3.87 o 
  -5   7   0        5.41        7.77      3.77 o 
  -4   7   0       68.26       79.76      8.14 o 
  -3   7   0        7.69        6.00      3.90 o 
  -2   7   0       50.79       50.79      6.72 o 
  -1   7   0        0.70       -3.79      3.95 o 
   0   7   0       77.53       27.99     20.15 o 
   1   7   0       43.02       55.57      8.56 o 
   2   7   0      495.68      482.96     37.21 o 
   3   7   0       24.86       29.16      3.97 o 
   4   7   0       10.82        6.28      3.03 o 
  -6   8   0       38.53       54.28     11.41 o 
  -5   8   0        3.32        1.73      3.98 o 
  -4   8   0       88.10       74.35      7.61 o 
  -3   8   0      204.63      185.73     13.65 o 
  -2   8   0       28.33       32.12      9.51 o 
  -1   8   0       23.12       23.94      6.81 o 
   0   8   0      253.15      202.80     20.16 o 
   1   8   0        0.17       -2.15      4.32 o 
   2   8   0       29.97       36.53      4.68 o 
   3   8   0       46.26       52.33      4.76 o 
   4   8   0        1.76       -2.50      2.70 o 
  -5   9   0      103.56       93.98     12.27 o 
  -4   9   0       58.65       58.05      5.87 o 
  -3   9   0       34.89       41.87      4.96 o 
  -2   9   0        0.16        0.35      4.37 o 
  -1   9   0        4.62       -1.76      3.30 o 
   0   9   0      549.78      637.07     50.42 o 
   1   9   0        2.71        3.14      6.10 o 
   2   9   0       42.16       40.81      4.31 o 
   3   9   0       44.28       42.49      3.84 o 
  -5  10   0        0.90       -0.33      4.36 o 
  -4  10   0       87.43       80.72      8.39 o 
  -3  10   0        7.90       16.74      3.49 o 
  -2  10   0       52.54       66.39      8.06 o 
  -1  10   0       37.15       43.46      5.06 o 
   0  10   0      213.22      250.08     20.13 o 
   1  10   0       68.19       75.43      7.95 o 
   2  10   0        6.09        5.34      2.73 o 
  -4  11   0        4.54        2.18      2.87 o 
  -3  11   0       10.29       14.48      3.72 o 
  -2  11   0        0.02       -2.16      3.61 o 
  -1  11   0       73.29       65.50      5.93 o 
   0  11   0        8.41        6.65      2.94 o 
   1  11   0        7.59        7.80      4.05 o 
   2  11   0        3.01        6.34      4.96 o 
  -3  12   0       28.07       31.42      3.90 o 
  -2  12   0       10.71       12.73      3.65 o 
  -1  12   0       57.15       54.59      5.62 o 
   0  12   0       10.64        8.28      2.47 o 
  -1 -12   1        1.85        1.20      2.55 o 
   0 -12   1       41.92       37.00      3.51 o 
   1 -12   1       61.40       56.83      4.89 o 
   2 -12   1        0.34        1.23      3.14 o 
   3 -12   1        0.71       -0.05      2.65 o 
   4 -12   1        0.71        4.69      3.46 o 
  -2 -11   1       26.48       24.89      7.87 o 
  -1 -11   1        5.11        4.18      3.19 o 
   0 -11   1      154.43      141.47     11.69 o 
   1 -11   1      100.07       80.39      6.97 o 
   2 -11   1        0.10        3.65      3.14 o 
   3 -11   1        2.95        7.55      3.47 o 
   4 -11   1       15.01       21.39      6.50 o 
  -2 -10   1       20.33       24.62      7.39 o 
  -1 -10   1      151.61      148.21     13.66 o 
   0 -10   1       54.25       54.26      5.33 o 
   1 -10   1        9.27        6.72      4.12 o 
   2 -10   1        0.78       -0.21      3.08 o 
   3 -10   1       91.85       77.75      7.39 o 
   4 -10   1        0.82        4.39      5.10 o 
   5 -10   1        6.20        5.59      4.44 o 
  -3  -9   1       18.58       23.32      3.20 o 
  -2  -9   1       11.34        9.69      4.07 o 
  -1  -9   1      251.09      253.84     18.22 o 
   0  -9   1       61.01       66.40      6.51 o 
   1  -9   1       12.73       13.10      3.26 o 
   2  -9   1        0.39       -2.95      2.95 o 
   3  -9   1       87.40       95.94     17.53 o 
   4  -9   1        0.18       -3.71      3.71 o 
   5  -9   1        0.60        4.59      4.70 o 
  -4  -8   1       17.98       21.82      6.54 o 
  -3  -8   1        8.57       10.36      2.98 o 
  -2  -8   1       83.72       81.04      7.10 o 
  -1  -8   1        0.92        3.02      2.99 o 
   0  -8   1       96.54       86.58      7.57 o 
   1  -8   1       11.88       11.93      3.03 o 
   2  -8   1        0.24       -2.78      2.78 o 
   3  -8   1      118.55      134.47     10.37 o 
   4  -8   1      101.50      115.33     10.28 o 
   5  -8   1       32.48       37.53      8.24 o 
   6  -8   1       30.72       35.30      8.28 o 
  -4  -7   1       54.81       50.16      6.57 o 
  -3  -7   1       18.76       15.56      3.61 o 
  -2  -7   1       51.02       49.27      5.25 o 
  -1  -7   1       29.62       25.26      4.06 o 
   0  -7   1       67.46       65.36     10.08 o 
   1  -7   1       23.51       19.71     15.38 o 
   2  -7   1      499.04      490.94     38.23 o 
   3  -7   1        0.77       -4.14      4.14 o 
   4  -7   1        0.36        3.99      3.42 o 
   5  -7   1        1.37       -2.10      3.14 o 
   6  -7   1        1.31        1.45      3.74 o 
  -5  -6   1       31.69       43.26      9.98 o 
  -4  -6   1      167.30      142.13     13.48 o 
  -3  -6   1      183.52      180.64     14.38 o 
  -2  -6   1       53.70       48.21      7.00 o 
  -1  -6   1      252.57      236.44     36.84 o 
   0  -6   1      181.56      157.73     17.75 o 
   1  -6   1      358.89      347.12     25.63 o 
   2  -6   1       51.58       46.15      7.44 o 
   3  -6   1       23.55       33.82      5.54 o 
   4  -6   1       16.67       21.81      4.86 o 
   5  -6   1      173.54      180.28     15.29 o 
   6  -6   1       65.06       70.69      9.45 o 
  -5  -5   1        7.49        9.96      2.76 o 
  -4  -5   1       70.88       63.78      6.07 o 
  -3  -5   1      274.16      258.76     26.33 o 
  -2  -5   1      462.38      431.44     49.50 o 
  -1  -5   1       23.80       16.14      9.47 o 
   0  -5   1       11.89       -0.15      3.89 o 
   1  -5   1       11.27       11.94      5.14 o 
   2  -5   1     1090.28     1164.62     83.45 o 
   3  -5   1       37.02       34.36     11.91 o 
   4  -5   1       12.39       13.50      4.23 o 
   5  -5   1       50.25       48.13      6.07 o 
   6  -5   1        3.65       -0.28      3.52 o 
  -5  -4   1       27.69       32.30      5.89 o 
  -4  -4   1        0.85        1.20      3.31 o 
  -3  -4   1      987.07      905.24     64.07 o 
  -2  -4   1      361.25      275.44     36.43 o 
  -1  -4   1      868.05      835.06     68.89 o 
   0  -4   1     1635.24     1359.75    104.10 o 
   1  -4   1     3543.36     3892.84    273.16 o 
   2  -4   1      706.29      743.09     49.42 o 
   3  -4   1      236.22      273.60     20.55 o 
   4  -4   1       80.19      101.05     14.19 o 
   5  -4   1       18.27       21.16      4.45 o 
   6  -4   1       29.75       40.97      5.78 o 
  -6  -3   1      124.22      105.79     10.16 o 
  -5  -3   1        9.70        9.85      3.10 o 
  -4  -3   1      251.92      240.58     19.29 o 
  -3  -3   1        0.88        2.57     12.78 o 
  -2  -3   1      137.67      131.98     19.51 o 
  -1  -3   1       14.85       15.78      4.85 o 
   0  -3   1       57.69       56.26      6.89 o 
   1  -3   1    23644.47    26472.59   2043.06 o 
   2  -3   1       51.17       50.18      4.70 o 
   3  -3   1       98.37       97.39      8.38 o 
   4  -3   1       66.19       65.09     10.34 o 
   5  -3   1     1497.10     1544.78    115.07 o 
   6  -3   1       91.13       89.39      9.16 o 
  -6  -2   1        0.30        0.26      2.75 o 
  -5  -2   1       11.15       16.81      3.62 o 
  -4  -2   1       18.12       17.72      4.14 o 
  -3  -2   1       56.85       62.01     14.16 o 
  -2  -2   1     1280.47     1544.27    127.58 o 
  -1  -2   1     1360.25     1290.16    132.29 o 
   0  -2   1      808.59      660.93     51.33 o 
   1  -2   1      862.16     1119.18     86.86 o 
   2  -2   1      202.34      238.71     18.39 o 
   3  -2   1        0.21        2.87      2.56 o 
   4  -2   1       25.24       24.81      5.31 o 
   5  -2   1       51.55       66.14      7.22 o 
   6  -2   1       36.73       46.26      4.76 o 
  -6  -1   1        9.74        8.72      3.66 o 
  -5  -1   1       16.67       22.81      4.31 o 
  -4  -1   1      816.13      779.48     49.53 o 
  -3  -1   1       69.33       60.85     11.52 o 
  -2  -1   1        1.61        0.35      3.70 o 
  -1  -1   1       93.72      101.76      8.89 o 
   0  -1   1        0.42       -1.05      1.05 o 
   1  -1   1      640.89      784.34     65.89 o 
   2  -1   1       42.47       66.97      8.80 o 
   3  -1   1        8.09       14.96      4.91 o 
   4  -1   1      174.52      168.88     11.98 o 
   5  -1   1        0.82        1.99      3.41 o 
   6  -1   1      152.84      171.67     16.23 o 
  -6   0   1      122.10      136.28     12.98 o 
  -5   0   1      498.93      514.87     42.92 o 
  -4   0   1       79.84      104.11     12.19 o 
  -3   0   1      188.76      203.00     21.49 o 
  -2   0   1      532.87      641.49     50.02 o 
  -1   0   1      296.36      317.10     24.85 o 
   0   0   1      125.40       82.62      8.30 o 
   1   0   1      859.94     1157.27     89.39 o 
   2   0   1      795.06     1032.45     78.93 o 
   3   0   1      908.30     1105.53     89.25 o 
   4   0   1      103.40      115.06      9.70 o 
   5   0   1       78.97       74.33      7.34 o 
   6   0   1        0.19       -1.42      2.41 o 
  -6   1   1       39.49       46.64      5.07 o 
  -5   1   1      845.96      857.58     70.78 o 
  -4   1   1      145.55      176.22     67.54 o 
  -3   1   1        9.77       11.47      2.86 o 
  -2   1   1     1572.23     1716.17    132.85 o 
  -1   1   1     7555.30     6761.06    516.61 o 
   0   1   1      154.82      124.00     11.38 o 
   1   1   1       25.61       39.87      5.16 o 
   2   1   1      873.78     1073.33     80.24 o 
   3   1   1      138.84      155.41     14.97 o 
   4   1   1      177.82      180.77     14.08 o 
   5   1   1       77.71       84.11      7.64 o 
   6   1   1       27.35       33.85      3.96 o 
  -6   2   1       54.40       54.47      5.17 o 
  -5   2   1       95.07      103.03      9.49 o 
  -4   2   1      101.74       98.16     15.62 o 
  -3   2   1       17.78       31.70      5.52 o 
  -2   2   1       25.14       28.18      5.63 o 
  -1   2   1     1059.58     1114.73     85.93 o 
   0   2   1      555.09      581.51     45.04 o 
   1   2   1     1600.63     1748.26    142.23 o 
   2   2   1     2919.29     3704.94    275.15 o 
   3   2   1     1147.06     1246.57    138.95 o 
   4   2   1       98.89      106.91      8.24 o 
   5   2   1      232.38      234.82     19.24 o 
   6   2   1       31.76       37.51      5.54 o 
  -6   3   1        0.00       -2.65      2.65 o 
  -5   3   1      175.11      197.51     17.08 o 
  -4   3   1      383.08      406.95     26.12 o 
  -3   3   1       12.02       19.65      3.48 o 
  -2   3   1      231.87      229.65     16.03 o 
  -1   3   1      165.33      140.46     11.84 o 
   0   3   1     1498.00     1443.68    111.24 o 
   1   3   1       68.72       72.75     12.58 o 
   2   3   1        0.65        2.93      7.64 o 
   3   3   1        4.21       -2.25     15.81 o 
   4   3   1        1.01        3.93      3.41 o 
   5   3   1       25.21       34.77      4.36 o 
  -6   4   1      357.28      410.64     39.76 o 
  -5   4   1       38.67       45.90      4.48 o 
  -4   4   1      288.55      238.03     17.58 o 
  -3   4   1      479.24      508.53     36.11 o 
  -2   4   1      647.53      598.25     40.22 o 
  -1   4   1      954.69      889.15     56.15 o 
   0   4   1      376.67      326.00     23.33 o 
   1   4   1       30.57       26.37      6.39 o 
   2   4   1      277.55      288.30     31.03 o 
   3   4   1      284.51      264.86     19.79 o 
   4   4   1      154.13      150.53     12.45 o 
   5   4   1       72.01       69.72      6.99 o 
  -6   5   1      154.13      163.82     20.60 o 
  -5   5   1       81.63       92.69      7.30 o 
  -4   5   1       50.87       54.37      6.95 o 
  -3   5   1      129.33      135.54     15.17 o 
  -2   5   1        0.57       -2.85      4.80 o 
  -1   5   1     1319.05     1253.96     81.76 o 
   0   5   1       41.75       28.11      5.47 o 
   1   5   1      947.38      832.10     73.67 o 
   2   5   1      118.33      123.07     34.40 o 
   3   5   1       33.52       37.28      5.81 o 
   4   5   1        1.53        1.65      3.29 o 
   5   5   1        3.22        6.81      2.34 o 
  -6   6   1      123.26      149.80     18.87 o 
  -5   6   1       69.40       68.36      5.77 o 
  -4   6   1      417.75      462.52     36.67 o 
  -3   6   1       80.79       92.86     10.50 o 
  -2   6   1        7.64        0.12      2.93 o 
  -1   6   1      311.65      280.96     20.29 o 
   0   6   1      181.83      185.39     22.54 o 
   1   6   1      292.05      260.49     52.38 o 
   2   6   1        2.31       -3.08      3.08 o 
   3   6   1       80.14       84.27      7.57 o 
   4   6   1       61.61       55.25      5.35 o 
  -6   7   1        2.45        5.53      2.86 o 
  -5   7   1       19.87       20.81      3.85 o 
  -4   7   1       35.96       47.07      8.46 o 
  -3   7   1        4.68        3.77      4.11 o 
  -2   7   1       64.73       54.87     12.67 o 
  -1   7   1      174.48      169.83     25.20 o 
   0   7   1      305.13      247.54     88.65 o 
   1   7   1      137.77      127.97     12.44 o 
   2   7   1       24.31       27.72      4.13 o 
   3   7   1        1.66        4.15      3.00 o 
   4   7   1       56.98       49.16      5.07 o 
  -6   8   1        1.07        0.22      2.49 o 
  -5   8   1        6.72        7.35      3.82 o 
  -4   8   1       19.00       37.66      6.85 o 
  -3   8   1       34.96       36.19      4.96 o 
  -2   8   1       77.12       82.31      6.25 o 
  -1   8   1       35.47       44.17      8.09 o 
   0   8   1        3.37        0.22      4.72 o 
   1   8   1        2.06        3.96      4.08 o 
   2   8   1        4.96        2.95      3.10 o 
   3   8   1        0.02       -0.31      2.58 o 
  -5   9   1      101.33       90.34     15.50 o 
  -4   9   1       37.91       37.10      5.95 o 
  -3   9   1       52.09       60.83      6.59 o 
  -2   9   1       90.73       87.17      6.08 o 
  -1   9   1        4.07        2.00      2.88 o 
   0   9   1       28.40       30.75      4.45 o 
   1   9   1       13.90       12.14      6.35 o 
   2   9   1       42.52       38.61      7.52 o 
   3   9   1       48.16       49.62      9.93 o 
  -5  10   1       13.57       18.46      5.54 o 
  -4  10   1        4.22        8.88      3.65 o 
  -3  10   1        3.60        9.07      3.38 o 
  -2  10   1        5.97        9.73      3.45 o 
  -1  10   1       31.42       34.39      5.70 o 
   0  10   1        3.17        2.93      4.16 o 
   1  10   1        1.77        8.29      3.10 o 
   2  10   1       59.79       47.90      4.91 o 
  -4  11   1       30.73       31.22      3.92 o 
  -3  11   1        0.89       -0.03      3.02 o 
  -2  11   1       49.82       49.15      6.65 o 
  -1  11   1        0.77       -1.84      2.72 o 
   0  11   1      117.17      109.05      9.06 o 
   1  11   1       83.52       79.41      7.91 o 
  -3  12   1        0.13       -2.73      2.73 o 
  -2  12   1        3.41        6.74      3.20 o 
  -1  12   1       44.30       41.50      8.44 o 
   0  12   1        1.69       -0.17      2.76 o 
   1 -13   2       14.63       16.29      4.17 o 
   2 -13   2        0.31       -1.90      2.67 o 
  -1 -12   2       11.16       11.45      2.90 o 
   0 -12   2        0.92       -2.19      2.28 o 
   1 -12   2       14.96       18.36      4.62 o 
   2 -12   2        8.69       16.08      6.75 o 
   3 -12   2        9.41       13.58      5.27 o 
   4 -12   2       19.72       28.52      5.43 o 
  -2 -11   2        1.44       -0.99      2.47 o 
  -1 -11   2       54.20       57.56      5.76 o 
   0 -11   2       29.92       34.84      4.35 o 
   1 -11   2       28.51       32.61      5.47 o 
   2 -11   2       10.68        9.30      4.16 o 
   3 -11   2       51.02       47.99      5.73 o 
   4 -11   2        9.94        7.54      3.68 o 
  -3 -10   2        7.54        6.50      3.10 o 
  -2 -10   2      122.46      116.98     10.88 o 
  -1 -10   2        0.10        1.23      3.76 o 
   0 -10   2        9.88       12.08      3.49 o 
   1 -10   2      227.55      230.08     16.16 o 
   2 -10   2       57.62       55.27      5.00 o 
   3 -10   2       96.93      103.34      7.86 o 
   4 -10   2        7.02        3.39      8.55 o 
   5 -10   2       15.76       16.48     10.71 o 
  -3  -9   2       63.61       57.02      5.61 o 
  -2  -9   2       11.37       13.93      3.54 o 
  -1  -9   2       13.81       18.39      4.77 o 
   0  -9   2      205.32      226.60     18.56 o 
   1  -9   2      446.41      491.53     31.30 o 
   2  -9   2      104.51      101.37      7.78 o 
   3  -9   2        3.75        8.40      3.45 o 
   4  -9   2       51.30       56.22      8.80 o 
   5  -9   2       30.60       30.59      6.46 o 
  -4  -8   2      118.22       96.90     11.22 o 
  -3  -8   2       36.27       39.44      4.62 o 
  -2  -8   2      462.72      446.92     34.62 o 
  -1  -8   2      411.99      368.11     28.68 o 
   0  -8   2       13.90       13.82      7.96 o 
   1  -8   2       47.54       42.62      9.66 o 
   2  -8   2       24.42       31.00      9.03 o 
   3  -8   2        5.21        5.54      3.15 o 
   4  -8   2      147.76      141.01     12.31 o 
   5  -8   2        1.07        1.45      5.09 o 
   6  -8   2       22.25       24.27      7.87 o 
  -4  -7   2       29.36       28.20      5.15 o 
  -3  -7   2       37.07       46.96      5.02 o 
  -2  -7   2      131.27      117.03     11.28 o 
  -1  -7   2      270.12      251.82     20.50 o 
   0  -7   2      252.33      189.73     27.48 o 
   1  -7   2      351.78      353.42     27.08 o 
   2  -7   2     1586.87     1464.40    127.45 o 
   3  -7   2       24.79       32.44      5.13 o 
   4  -7   2       24.47       25.07      6.60 o 
   5  -7   2        0.84        3.68      3.49 o 
   6  -7   2       45.12       61.22     12.12 o 
  -5  -6   2      219.15      223.76     24.76 o 
  -4  -6   2       31.76       36.59      8.49 o 
  -3  -6   2      272.41      266.55     18.78 o 
  -2  -6   2        0.75       -0.28      4.77 o 
  -1  -6   2      810.08      600.73     87.44 o 
   0  -6   2       14.83       10.49      8.93 o 
   1  -6   2      106.01       99.08     18.06 o 
   2  -6   2     1707.99     1781.52    127.24 o 
   3  -6   2      102.93      121.88     14.06 o 
   4  -6   2        3.18        5.20      3.03 o 
   5  -6   2       30.97       41.40     10.21 o 
   6  -6   2      372.95      406.05     38.76 o 
  -5  -5   2       44.38       41.71      4.14 o 
  -4  -5   2      133.15      134.11     11.10 o 
  -3  -5   2       78.54       65.84      9.60 o 
  -2  -5   2      411.90      372.38     42.42 o 
  -1  -5   2       81.11       69.20     15.45 o 
   0  -5   2      290.32      246.14     20.18 o 
   1  -5   2      178.59      165.90     12.35 o 
   2  -5   2      189.28      238.62     19.35 o 
   3  -5   2        7.17       11.69      7.00 o 
   4  -5   2       62.47       59.29      6.48 o 
   5  -5   2      101.68      122.73     12.86 o 
   6  -5   2       76.88       78.59      8.13 o 
  -5  -4   2        0.03       -0.14      2.56 o 
  -4  -4   2      172.33      152.44     12.56 o 
  -3  -4   2      116.64      100.67     19.09 o 
  -2  -4   2      273.51      206.41     42.59 o 
  -1  -4   2       43.57       43.44      6.19 o 
   0  -4   2       25.20       49.66      8.61 o 
   1  -4   2       49.01       65.62      9.33 o 
   2  -4   2        0.67        1.38      2.38 o 
   3  -4   2       79.64       74.86     12.23 o 
   4  -4   2      138.82      152.76     12.45 o 
   5  -4   2        4.22        3.27      3.53 o 
   6  -4   2       41.45       44.70      5.51 o 
  -6  -3   2       28.99       23.84      4.39 o 
  -5  -3   2      156.20      140.29     11.54 o 
  -4  -3   2     1211.42     1151.27     90.02 o 
  -3  -3   2      203.00      209.29     31.16 o 
  -2  -3   2      111.43      107.66     30.25 o 
  -1  -3   2      133.35      102.62     23.44 o 
   0  -3   2     6207.03     6381.90    554.06 o 
   1  -3   2       45.53       43.29      7.33 o 
   2  -3   2      215.67      213.48     14.65 o 
   3  -3   2      517.19      604.82     40.65 o 
   4  -3   2      136.22      133.26     10.20 o 
   5  -3   2       75.02       78.38      7.72 o 
   6  -3   2        7.83       25.31      5.12 o 
  -6  -2   2      109.57      100.58     12.01 o 
  -5  -2   2        0.71       -1.34      3.37 o 
  -4  -2   2      456.15      433.80     31.06 o 
  -3  -2   2        8.67        4.31     10.66 o 
  -2  -2   2        2.22       -4.98      6.56 o 
  -1  -2   2     1213.42     1266.40    112.92 o 
   0  -2   2     6762.83     6682.74    549.14 o 
   1  -2   2      314.40      328.30     26.51 o 
   2  -2   2      723.89      801.60     60.17 o 
   3  -2   2     1688.52     2129.12    188.89 o 
   4  -2   2      217.18      217.72     13.78 o 
   5  -2   2       14.33       14.66      3.43 o 
   6  -2   2       49.42       52.24      5.67 o 
  -6  -1   2        8.41        9.62      3.56 o 
  -5  -1   2       39.08       43.74      4.79 o 
  -4  -1   2      228.24      265.95     35.77 o 
  -3  -1   2       87.78       95.63     31.00 o 
  -2  -1   2      864.69      997.34     81.84 o 
  -1  -1   2      616.88      700.94     68.33 o 
   0  -1   2        4.51        2.79      1.67 o 
   1  -1   2       54.04       55.47      8.47 o 
   2  -1   2       11.90       13.26      3.67 o 
   3  -1   2      938.02     1102.28     87.02 o 
   4  -1   2      887.80      953.72     66.61 o 
   5  -1   2       69.31       74.73      6.69 o 
   6  -1   2      307.57      324.37     26.16 o 
  -6   0   2       41.70       50.06      5.11 o 
  -5   0   2       20.90       31.72      5.22 o 
  -4   0   2      342.39      380.28     43.93 o 
  -3   0   2      206.01      239.32     18.52 o 
  -2   0   2     1046.70     1191.56     89.39 o 
  -1   0   2      131.50      125.53     11.28 o 
   0   0   2        4.72        6.49      2.74 o 
   1   0   2     9920.19    12862.36    991.94 o 
   2   0   2       47.19       70.25      8.31 o 
   3   0   2       59.16       69.11     15.78 o 
   4   0   2       34.77       38.24      8.22 o 
   5   0   2      147.39      162.84     15.81 o 
   6   0   2        6.16        5.12      2.41 o 
  -6   1   2       27.61       37.93      4.53 o 
  -5   1   2       73.44       72.53      7.48 o 
  -4   1   2       16.58       21.54     14.77 o 
  -3   1   2      331.78      316.48     23.41 o 
  -2   1   2     1254.56     1547.50    134.94 o 
  -1   1   2     2385.45     2584.69    238.78 o 
   0   1   2     3987.20     3710.13    283.53 o 
   1   1   2     6516.37     8833.99    717.85 o 
   2   1   2        0.33       -2.06      3.56 o 
   3   1   2       32.11       33.19      9.82 o 
   4   1   2      395.18      424.62     30.81 o 
   5   1   2        0.32        3.67      3.08 o 
   6   1   2       52.93       66.45      8.82 o 
  -6   2   2      180.14      202.32     17.12 o 
  -5   2   2      119.39      126.18     11.30 o 
  -4   2   2      150.12      135.31     13.61 o 
  -3   2   2      916.19      993.24     68.01 o 
  -2   2   2       90.26       94.28      8.63 o 
  -1   2   2        0.03       -2.54      2.54 o 
   0   2   2     4234.66     3549.20    287.39 o 
   1   2   2      608.99      677.69     54.85 o 
   2   2   2      661.22      739.92     56.31 o 
   3   2   2       29.63       35.43      9.87 o 
   4   2   2      215.62      242.87     17.72 o 
   5   2   2       16.76       22.15      3.75 o 
   6   2   2       38.42       36.81      6.94 o 
  -6   3   2        0.83        1.60      2.90 o 
  -5   3   2      400.42      438.25     31.54 o 
  -4   3   2        0.22       -0.87      2.50 o 
  -3   3   2      545.80      631.51     45.43 o 
  -2   3   2      135.09      122.05      9.25 o 
  -1   3   2      564.03      526.62     43.19 o 
   0   3   2     1317.65     1268.64    102.99 o 
   1   3   2     1169.81     1295.41     96.04 o 
   2   3   2        2.31       -1.79      6.36 o 
   3   3   2       52.78       52.52      6.35 o 
   4   3   2       42.21       44.54      4.51 o 
   5   3   2        1.36        1.08      4.00 o 
  -6   4   2       62.36       67.33      7.22 o 
  -5   4   2      170.31      185.96     12.70 o 
  -4   4   2        8.93        3.23      5.09 o 
  -3   4   2      180.13      190.49     16.83 o 
  -2   4   2        3.19        0.47      1.94 o 
  -1   4   2       31.43       38.35      4.86 o 
   0   4   2       23.07       27.72      4.93 o 
   1   4   2      197.19      232.91     20.46 o 
   2   4   2        6.82       14.67      7.85 o 
   3   4   2        1.59       -2.30      4.34 o 
   4   4   2        8.49       12.08      4.21 o 
   5   4   2      139.76      138.54     16.37 o 
  -6   5   2       15.55       34.72      6.39 o 
  -5   5   2       17.24       14.88      3.41 o 
  -4   5   2      402.88      414.94     33.77 o 
  -3   5   2       12.71       11.90     11.66 o 
  -2   5   2      153.34      156.81     19.30 o 
  -1   5   2      179.73      154.89     14.71 o 
   0   5   2        1.87        9.37      5.27 o 
   1   5   2       92.40      105.32     12.22 o 
   2   5   2       59.99       58.46      6.10 o 
   3   5   2      164.00      172.81     14.54 o 
   4   5   2       71.87       68.13      7.19 o 
   5   5   2       28.75       25.10      3.84 o 
  -6   6   2        0.80        1.55      3.14 o 
  -5   6   2        2.52        5.40      3.27 o 
  -4   6   2      230.78      241.19     18.04 o 
  -3   6   2       84.33       71.25      6.19 o 
  -2   6   2      284.57      260.48     43.66 o 
  -1   6   2        4.53       10.57      4.16 o 
   0   6   2      186.32      175.53     31.90 o 
   1   6   2        0.56        0.98      5.54 o 
   2   6   2       90.76       80.65      6.02 o 
   3   6   2       27.97       20.99      4.06 o 
   4   6   2       18.84       16.39      3.19 o 
  -6   7   2      183.06      175.96     17.30 o 
  -5   7   2       96.01       96.83      7.80 o 
  -4   7   2        2.90        5.39      2.96 o 
  -3   7   2        8.83        7.49      3.08 o 
  -2   7   2       17.18       20.81      5.78 o 
  -1   7   2      119.03      113.93     15.54 o 
   0   7   2       15.02       12.46      3.18 o 
   1   7   2       45.57       43.78     13.43 o 
   2   7   2      102.04       94.20      7.42 o 
   3   7   2      232.56      214.97     17.61 o 
   4   7   2       27.16       33.12      3.75 o 
  -6   8   2       10.05       18.93      5.88 o 
  -5   8   2       48.01       62.90      7.01 o 
  -4   8   2       57.00       60.74      5.46 o 
  -3   8   2       30.98       37.25      4.55 o 
  -2   8   2       49.05       48.89      7.69 o 
  -1   8   2      144.06      127.37     13.83 o 
   0   8   2       48.60       50.76      4.83 o 
   1   8   2      264.04      249.50     22.38 o 
   2   8   2        2.63        6.64      3.39 o 
   3   8   2       30.20       32.10      4.48 o 
  -5   9   2       17.55       13.99      5.76 o 
  -4   9   2        1.32        2.11      5.03 o 
  -3   9   2       16.98       31.44      4.58 o 
  -2   9   2      113.29      102.21      8.89 o 
  -1   9   2       64.32       68.02      6.24 o 
   0   9   2       42.23       41.14      4.51 o 
   1   9   2       90.85       89.48      9.04 o 
   2   9   2       44.32       34.53      4.31 o 
   3   9   2       13.10       14.08      3.72 o 
  -5  10   2        0.03       -3.29      3.29 o 
  -4  10   2       53.55       50.56      7.57 o 
  -3  10   2      255.18      238.20     17.18 o 
  -2  10   2       20.65       27.70      4.18 o 
  -1  10   2       87.21       75.79      6.71 o 
   0  10   2        4.42        3.35      2.85 o 
   1  10   2      240.31      235.04     19.07 o 
   2  10   2        5.45       10.49      3.37 o 
  -4  11   2        0.20       -0.57      3.50 o 
  -3  11   2        6.09        1.26      3.39 o 
  -2  11   2       15.90        7.48      3.98 o 
  -1  11   2        0.08        1.72      2.77 o 
   0  11   2       93.68       84.85      8.39 o 
   1  11   2        0.89        3.00      5.09 o 
  -3  12   2        0.32        1.87      2.75 o 
  -2  12   2        0.99        2.48      2.64 o 
  -1  12   2        2.83       -1.62      2.24 o 
   1 -13   3        0.34       -0.08      2.80 o 
   2 -13   3       21.14       28.74      5.21 o 
  -1 -12   3        4.07        4.66      2.75 o 
   0 -12   3        2.09       -2.21      2.21 o 
   1 -12   3        5.02        3.14      2.67 o 
   2 -12   3       35.68       37.41      5.14 o 
   3 -12   3        9.25       15.16      3.55 o 
  -2 -11   3       40.98       39.47      6.59 o 
  -1 -11   3      158.33      150.66     13.72 o 
   0 -11   3       71.79       76.17      6.72 o 
   1 -11   3       79.27       68.39     12.51 o 
   2 -11   3        1.00        4.58      4.38 o 
   3 -11   3       59.97       60.04      6.50 o 
   4 -11   3        0.65       -3.00      3.56 o 
  -3 -10   3       14.50       18.50      3.27 o 
  -2 -10   3       76.99       76.24      7.57 o 
  -1 -10   3        8.75        4.52      3.12 o 
   0 -10   3      142.00      145.46     12.19 o 
   1 -10   3       23.12       33.34      5.36 o 
   2 -10   3       12.14       14.62      3.72 o 
   3 -10   3      315.49      298.41     21.01 o 
   4 -10   3       42.03       45.08     14.01 o 
   5 -10   3        2.12        1.42      3.69 o 
  -3  -9   3       71.53       57.27      5.05 o 
  -2  -9   3       37.63       50.02      5.42 o 
  -1  -9   3       34.00       45.32      5.39 o 
   0  -9   3      409.28      430.56     27.18 o 
   1  -9   3       30.60       47.30      5.32 o 
   2  -9   3       45.20       50.35      8.66 o 
   3  -9   3      194.09      198.38     13.90 o 
   4  -9   3       21.36       20.47      5.17 o 
   5  -9   3       10.99       12.37      5.31 o 
  -4  -8   3       37.53       31.76      5.42 o 
  -3  -8   3       26.59       31.93      4.38 o 
  -2  -8   3        4.25        1.91      3.28 o 
  -1  -8   3       44.77       53.12      8.74 o 
   0  -8   3       19.24       31.07      5.38 o 
   1  -8   3        2.69       -0.23      7.26 o 
   2  -8   3       41.55       40.84      4.68 o 
   3  -8   3        0.19        2.52      3.14 o 
   4  -8   3       10.49        8.77      6.15 o 
   5  -8   3        1.04       -0.58      9.94 o 
  -5  -7   3       28.82       22.90      5.46 o 
  -4  -7   3       73.29       75.20      7.13 o 
  -3  -7   3      229.39      223.93     15.64 o 
  -2  -7   3        1.11        1.05      4.68 o 
  -1  -7   3       33.77       27.06      6.47 o 
   0  -7   3       69.61       40.21     21.92 o 
   1  -7   3      217.06      209.14     42.05 o 
   2  -7   3        2.24       -3.64      5.94 o 
   3  -7   3       63.54       55.09      5.17 o 
   4  -7   3      129.72      124.13     10.65 o 
   5  -7   3       35.90       45.58      9.39 o 
   6  -7   3        0.16       -3.02      6.86 o 
  -5  -6   3       26.90       30.10      7.17 o 
  -4  -6   3       19.89       27.50      4.62 o 
  -3  -6   3     1013.85      916.50     81.49 o 
  -2  -6   3      127.58      130.46     22.38 o 
  -1  -6   3       12.28       25.85      6.15 o 
   0  -6   3       88.30       76.74     17.41 o 
   1  -6   3     3308.17     3156.47    286.98 o 
   2  -6   3      103.82      105.85     10.57 o 
   3  -6   3       99.01      104.67      8.02 o 
   4  -6   3        0.37       -1.49      3.12 o 
   5  -6   3        0.15       -3.67      3.96 o 
   6  -6   3       51.00       67.21     11.14 o 
  -5  -5   3      300.44      272.96     21.68 o 
  -4  -5   3        7.81       13.41      3.62 o 
  -3  -5   3       37.13       39.70      7.37 o 
  -2  -5   3       28.74       21.43     19.38 o 
  -1  -5   3     1097.44     1140.15    102.42 o 
   0  -5   3      367.74      427.90     36.37 o 
   1  -5   3     1516.25     1596.56    108.03 o 
   2  -5   3      211.09      207.69     16.32 o 
   3  -5   3      422.27      423.50     32.05 o 
   4  -5   3      423.28      441.79     37.55 o 
   5  -5   3      197.14      232.35     23.84 o 
   6  -5   3        2.17        5.12      3.22 o 
  -6  -4   3        3.79       -3.57      3.57 o 
  -5  -4   3       13.46       21.33      4.92 o 
  -4  -4   3        4.58        6.53      3.26 o 
  -3  -4   3       69.93       59.77     26.09 o 
  -2  -4   3       56.20       53.06     10.89 o 
  -1  -4   3       71.69       87.03     15.76 o 
   0  -4   3     1633.18     1824.26    141.23 o 
   1  -4   3      381.81      345.23     27.40 o 
   2  -4   3       47.82       52.60      8.39 o 
   3  -4   3      174.22      202.67     17.17 o 
   4  -4   3      141.99      166.88     11.69 o 
   5  -4   3      219.50      227.03     23.41 o 
   6  -4   3       31.96       47.51     12.29 o 
  -6  -3   3       17.30       22.24      3.61 o 
  -5  -3   3       17.95       17.32      3.51 o 
  -4  -3   3        5.15        6.59      3.53 o 
  -3  -3   3      401.03      330.13     78.72 o 
  -2  -3   3      480.49      427.01     35.06 o 
  -1  -3   3      330.58      264.91     29.12 o 
   0  -3   3       14.22       14.03      4.26 o 
   1  -3   3      166.45      175.27     14.29 o 
   2  -3   3     1050.93     1234.14     81.63 o 
   3  -3   3      122.83      171.50     31.10 o 
   4  -3   3       39.36       38.72      5.67 o 
   5  -3   3       66.57       66.02      9.02 o 
   6  -3   3      339.01      371.10     41.70 o 
  -6  -2   3       57.92       55.52      7.08 o 
  -5  -2   3      386.33      402.57     29.49 o 
  -4  -2   3       14.01       15.10      5.49 o 
  -3  -2   3        2.49        5.57      6.60 o 
  -2  -2   3      117.72      126.73     17.31 o 
  -1  -2   3      459.45      378.97     34.11 o 
   0  -2   3     1567.39     1381.35    107.24 o 
   1  -2   3       18.95       16.80      4.04 o 
   2  -2   3      857.30     1008.10     76.29 o 
   3  -2   3       46.52       52.64     10.90 o 
   4  -2   3        5.65        6.38      3.46 o 
   5  -2   3       45.29       46.85      7.44 o 
   6  -2   3      174.51      169.12     19.31 o 
  -6  -1   3      102.54      112.63     13.47 o 
  -5  -1   3      112.55      106.25      9.28 o 
  -4  -1   3      252.21      242.70     20.03 o 
  -3  -1   3      486.13      466.97     42.88 o 
  -2  -1   3     2031.47     2251.46    168.60 o 
  -1  -1   3      539.59      424.71     35.80 o 
   0  -1   3        6.27        5.35      2.62 o 
   1  -1   3        0.32        2.60      3.29 o 
   2  -1   3     1055.28     1293.58    102.47 o 
   3  -1   3       25.85       47.36      8.73 o 
   4  -1   3       46.60       63.60      7.16 o 
   5  -1   3       81.89       87.27     10.27 o 
   6  -1   3        1.29       -2.73      3.08 o 
  -6   0   3       14.13       12.63      3.04 o 
  -5   0   3       20.18       20.21      5.51 o 
  -4   0   3       15.82       27.21     12.56 o 
  -3   0   3      143.91      156.39     14.85 o 
  -2   0   3      150.68      161.43     12.54 o 
  -1   0   3      324.05      187.56     25.59 o 
   0   0   3      575.29      510.12     48.30 o 
   1   0   3       21.39       24.02      4.80 o 
   2   0   3      876.04     1214.14     97.91 o 
   3   0   3      124.80      147.16     15.64 o 
   4   0   3       31.67       38.28      5.05 o 
   5   0   3       78.53       94.96      9.68 o 
   6   0   3       37.85       39.55      3.76 o 
  -6   1   3        3.68        6.47      3.01 o 
  -5   1   3       52.20       58.80      6.84 o 
  -4   1   3       51.38       27.10     30.47 o 
  -3   1   3       14.34       24.87      4.68 o 
  -2   1   3      148.99      145.24     11.25 o 
  -1   1   3      866.06      853.25     70.22 o 
   0   1   3      531.84      603.72     45.61 o 
   1   1   3      121.52      126.57     10.89 o 
   2   1   3      185.22      264.56     22.79 o 
   3   1   3      135.28      191.54     17.65 o 
   4   1   3      137.33      156.36     13.59 o 
   5   1   3        1.21        3.73      3.13 o 
   6   1   3      118.31      104.03     17.47 o 
  -6   2   3        9.51       13.31      3.47 o 
  -5   2   3      179.78      187.26     16.18 o 
  -4   2   3      227.09      196.07     29.72 o 
  -3   2   3      630.95      699.98     48.36 o 
  -2   2   3        0.64       -1.01      1.82 o 
  -1   2   3      471.21      396.48     35.12 o 
   0   2   3        3.63        8.54      3.80 o 
   1   2   3     1322.83     1675.87    124.87 o 
   2   2   3      700.76      852.39     68.90 o 
   3   2   3      136.77      159.31     11.65 o 
   4   2   3      191.95      192.81     16.29 o 
   5   2   3       33.09       43.89      4.85 o 
  -6   3   3      233.27      233.10     19.72 o 
  -5   3   3       33.72       35.63      6.74 o 
  -4   3   3      516.46      517.69     30.48 o 
  -3   3   3      971.79     1021.08     71.45 o 
  -2   3   3       67.62       57.85      7.94 o 
  -1   3   3      243.21      255.04     20.15 o 
   0   3   3        1.17        1.91      3.44 o 
   1   3   3      450.63      426.36     34.36 o 
   2   3   3      310.39      309.23     26.62 o 
   3   3   3      358.42      384.18     24.24 o 
   4   3   3       88.21      103.88      8.13 o 
   5   3   3       44.52       44.86      6.09 o 
  -6   4   3      154.29      155.49     15.73 o 
  -5   4   3      733.34      793.68     63.10 o 
  -4   4   3        4.81        7.84      4.19 o 
  -3   4   3      433.84      412.41     29.61 o 
  -2   4   3      262.02      223.50     19.75 o 
  -1   4   3      437.01      397.19     26.44 o 
   0   4   3      216.23      200.47     18.14 o 
   1   4   3       31.87       28.38      9.23 o 
   2   4   3        1.64        2.09      5.52 o 
   3   4   3      226.66      248.74     17.04 o 
   4   4   3       22.26       30.49      5.14 o 
   5   4   3      126.28      115.84     13.73 o 
  -6   5   3       19.69       37.83      5.37 o 
  -5   5   3      277.89      289.62     21.31 o 
  -4   5   3      280.89      279.58     20.06 o 
  -3   5   3        0.68       -0.99      7.02 o 
  -2   5   3        0.72        1.79      5.92 o 
  -1   5   3      268.93      273.46     24.23 o 
   0   5   3     1010.61      863.00     67.80 o 
   1   5   3      173.09      140.41     19.99 o 
   2   5   3      444.78      414.09     28.01 o 
   3   5   3       65.99       76.69      7.21 o 
   4   5   3       12.51       16.07      4.05 o 
  -6   6   3      109.79      114.92     11.55 o 
  -5   6   3       23.97       21.65      3.75 o 
  -4   6   3       40.26       40.87      4.28 o 
  -3   6   3        4.23        4.73      3.16 o 
  -2   6   3      653.62      689.25     60.54 o 
  -1   6   3       53.03       38.65      8.69 o 
   0   6   3      816.94      739.09     73.33 o 
   1   6   3        6.35        9.75      4.47 o 
   2   6   3       11.54       20.69      4.18 o 
   3   6   3        1.23       -0.30      3.27 o 
   4   6   3        9.10        2.60      2.50 o 
  -6   7   3       12.28       15.78      5.17 o 
  -5   7   3       24.01       24.83      4.01 o 
  -4   7   3       23.86       27.59      3.91 o 
  -3   7   3      300.24      307.52     27.58 o 
  -2   7   3       22.25       26.14      6.26 o 
  -1   7   3      149.88      155.18     21.46 o 
   0   7   3      113.50      117.42     10.56 o 
   1   7   3       30.64       31.74      9.55 o 
   2   7   3      239.36      208.64     15.34 o 
   3   7   3        2.69       -1.60      5.92 o 
  -6   8   3        1.01       -0.42      3.72 o 
  -5   8   3       15.35       21.01      4.81 o 
  -4   8   3        1.55       -1.89      3.02 o 
  -3   8   3       10.30       10.49      3.53 o 
  -2   8   3        3.64        1.76      3.05 o 
  -1   8   3       82.48       72.62      8.19 o 
   0   8   3        7.99        0.44      3.45 o 
   1   8   3        1.18        2.61      3.52 o 
   2   8   3        2.53       -0.70      4.18 o 
   3   8   3       15.99       22.10      5.09 o 
  -5   9   3       32.93       47.51      8.60 o 
  -4   9   3       95.22       96.41      8.25 o 
  -3   9   3       28.55       29.83      4.23 o 
  -2   9   3        9.00        7.07      3.75 o 
  -1   9   3        0.17        3.28      3.28 o 
   0   9   3       35.15       39.09      4.80 o 
   1   9   3       24.38       36.76      4.48 o 
   2   9   3       26.15       34.16      4.13 o 
  -5  10   3       12.41        4.85      3.68 o 
  -4  10   3        8.44       18.98      7.21 o 
  -3  10   3        0.02        4.00      3.31 o 
  -2  10   3       14.24       10.33      3.18 o 
  -1  10   3       21.49       26.33      7.85 o 
   0  10   3       35.63       51.55      6.32 o 
   1  10   3       34.25       41.14      4.27 o 
  -4  11   3       83.72       76.38     11.96 o 
  -3  11   3       39.36       41.98      5.74 o 
  -2  11   3        0.13       -1.60      2.34 o 
  -1  11   3      101.21       98.21      9.17 o 
   0  11   3       44.06       41.30      4.57 o 
  -2  12   3        0.84       -2.58      2.58 o 
  -1  12   3       40.00       42.24      8.61 o 
   1 -13   4        0.83        1.59      3.32 o 
  -1 -12   4        8.97        7.50      3.54 o 
   0 -12   4       28.47       27.12      5.29 o 
   1 -12   4        8.69       10.41      3.04 o 
   2 -12   4       18.88       20.46      4.40 o 
   3 -12   4       13.48       15.82      4.15 o 
  -2 -11   4       11.27       15.27      2.85 o 
  -1 -11   4        0.26       -2.35      2.35 o 
   0 -11   4        0.52        1.65      2.98 o 
   1 -11   4        0.23        5.47      2.97 o 
   2 -11   4        0.19       -0.12      2.48 o 
   3 -11   4        3.80        7.47      5.23 o 
   4 -11   4       14.45       15.33      7.37 o 
  -3 -10   4       23.72       27.70     10.76 o 
  -2 -10   4      122.72      132.05     10.72 o 
  -1 -10   4       46.39       52.33      5.49 o 
   0 -10   4        5.39       11.92      3.23 o 
   1 -10   4      154.10      161.59     11.94 o 
   2 -10   4       39.68       47.51      7.22 o 
   3 -10   4       14.74       23.99      4.70 o 
   4 -10   4        0.11        3.64      4.04 o 
   5 -10   4       20.97        2.17      5.49 o 
  -4  -9   4        0.91       -4.17      4.36 o 
  -3  -9   4       31.16       42.62      6.64 o 
  -2  -9   4      310.75      276.46     21.85 o 
  -1  -9   4        0.08        1.56      3.86 o 
   0  -9   4        2.25        0.33      3.15 o 
   1  -9   4       37.15       50.61      5.58 o 
   2  -9   4     1967.19     1891.33    124.64 o 
   3  -9   4       52.74       73.55     10.90 o 
   4  -9   4       27.64       32.56      7.36 o 
   5  -9   4        3.04        3.77      4.17 o 
  -4  -8   4        5.35        7.47      2.63 o 
  -3  -8   4       16.40       13.66      3.37 o 
  -2  -8   4        8.82        7.66      3.81 o 
  -1  -8   4       65.06       55.37     14.50 o 
   0  -8   4      634.02      626.38     37.25 o 
   1  -8   4      138.04      148.09     10.23 o 
   2  -8   4       27.79       39.39      5.66 o 
   3  -8   4        9.32        3.03      2.96 o 
   4  -8   4        0.17        1.73      3.61 o 
   5  -8   4      256.54      245.24     45.58 o 
  -5  -7   4       24.60       26.98      4.22 o 
  -4  -7   4       54.55       55.95      4.86 o 
  -3  -7   4       64.92       65.88      6.18 o 
  -2  -7   4        0.21       -3.16      5.64 o 
  -1  -7   4       19.30       20.11      3.97 o 
   0  -7   4       18.84       -4.10     16.69 o 
   1  -7   4      756.10      691.35     70.59 o 
   2  -7   4       88.25      100.34      7.76 o 
   3  -7   4       56.96       57.87      6.94 o 
   4  -7   4        7.67        2.83      3.79 o 
   5  -7   4       31.28       14.83     15.30 o 
   6  -7   4       22.17       24.05      8.01 o 
  -5  -6   4      284.67      268.08     24.18 o 
  -4  -6   4       21.61       21.72      3.58 o 
  -3  -6   4       34.77       38.80      5.05 o 
  -2  -6   4      268.25      255.07     21.63 o 
  -1  -6   4       24.55       27.12     12.38 o 
   0  -6   4      243.26      226.33     21.05 o 
   1  -6   4        1.24       -9.64      9.64 o 
   2  -6   4       12.61       27.29      6.92 o 
   3  -6   4        2.86        5.18      4.69 o 
   4  -6   4        2.04        2.85      4.60 o 
   5  -6   4        2.25        6.10      3.37 o 
   6  -6   4       16.11       25.02      4.06 o 
  -5  -5   4        0.42        7.86      3.21 o 
  -4  -5   4      734.75      818.01     73.19 o 
  -3  -5   4      224.14      199.79     21.73 o 
  -2  -5   4      134.04      103.70     24.64 o 
  -1  -5   4        8.48       -3.02      3.69 o 
   0  -5   4      197.09      233.66     20.69 o 
   1  -5   4      182.00      184.05     17.52 o 
   2  -5   4       33.84       21.11      5.79 o 
   3  -5   4       14.60       19.65      5.39 o 
   4  -5   4       83.91       92.56      7.62 o 
   5  -5   4       17.52       25.39      4.69 o 
   6  -5   4        7.07       15.60      3.35 o 
  -6  -4   4       44.04       33.98      6.39 o 
  -5  -4   4       21.40       24.31      3.53 o 
  -4  -4   4       19.72       22.72      3.59 o 
  -3  -4   4       35.28       37.24      9.39 o 
  -2  -4   4        0.95        7.36      4.07 o 
  -1  -4   4     2126.37     2428.05    235.65 o 
   0  -4   4      253.20      237.51     18.42 o 
   1  -4   4       98.05       90.78     10.44 o 
   2  -4   4       33.90       38.54      5.27 o 
   3  -4   4      611.57      692.04     64.72 o 
   4  -4   4       81.18       85.81      6.33 o 
   5  -4   4        0.17       -3.68      3.68 o 
   6  -4   4       13.99       21.81      6.49 o 
  -6  -3   4        0.13        2.64      2.56 o 
  -5  -3   4       18.13       25.37      4.10 o 
  -4  -3   4       72.44       64.90      5.77 o 
  -3  -3   4       27.94       31.93      8.08 o 
  -2  -3   4       33.63       29.07      8.67 o 
  -1  -3   4        1.22       -0.68      2.66 o 
   0  -3   4       96.62       90.19     10.40 o 
   1  -3   4      328.79      337.99     25.06 o 
   2  -3   4        2.35        2.29      2.62 o 
   3  -3   4      194.12      236.12     24.38 o 
   4  -3   4      119.57      117.91      7.95 o 
   5  -3   4        0.49       -1.15      3.05 o 
   6  -3   4        4.97        1.91      3.01 o 
  -6  -2   4       57.39       54.14      5.51 o 
  -5  -2   4      115.98       95.43      8.53 o 
  -4  -2   4      189.72      172.47     14.22 o 
  -3  -2   4       13.22        9.62     14.78 o 
  -2  -2   4      345.41      387.31     33.18 o 
  -1  -2   4      136.86      107.21     12.09 o 
   0  -2   4      251.13      211.03     16.25 o 
   1  -2   4       12.04       11.67      3.29 o 
   2  -2   4      116.84      129.61     12.12 o 
   3  -2   4       15.94       10.11      8.95 o 
   4  -2   4      497.22      444.54     30.43 o 
   5  -2   4      135.69      135.24     11.38 o 
   6  -2   4       19.40       23.57      3.74 o 
  -6  -1   4       11.45       10.36      3.54 o 
  -5  -1   4       64.02       60.88      6.10 o 
  -4  -1   4      100.83       98.05      7.96 o 
  -3  -1   4       74.76       64.99     16.30 o 
  -2  -1   4      385.11      315.29     28.06 o 
  -1  -1   4      277.07      216.29     21.87 o 
   0  -1   4     1836.80     1179.29    115.70 o 
   1  -1   4      148.26      151.91     11.84 o 
   2  -1   4      765.28     1063.42     85.63 o 
   3  -1   4       54.76       78.20     12.96 o 
   4  -1   4        3.91        4.62      3.15 o 
   5  -1   4       60.48       62.08      6.13 o 
   6  -1   4        1.05       -2.89      2.89 o 
  -6   0   4      237.32      226.09     22.33 o 
  -5   0   4      573.57      558.40     46.40 o 
  -4   0   4      190.19      189.10     27.15 o 
  -3   0   4     1717.57     1935.78    172.88 o 
  -2   0   4      948.94      886.32     71.79 o 
  -1   0   4      476.61      312.24     25.40 o 
   0   0   4       12.39       12.80      5.02 o 
   1   0   4      572.75      692.29     56.54 o 
   2   0   4     1835.69     2314.11    183.73 o 
   3   0   4      127.32      152.69     17.68 o 
   4   0   4      257.51      279.27     23.14 o 
   5   0   4      144.06      179.67     17.18 o 
  -6   1   4        1.54       -1.42      2.80 o 
  -5   1   4       31.50       40.95      5.62 o 
  -4   1   4      470.14      472.47     37.13 o 
  -3   1   4       32.30       44.04     11.27 o 
  -2   1   4      738.64      700.09     52.04 o 
  -1   1   4      573.94      488.11     40.05 o 
   0   1   4     1318.81     1384.22    108.74 o 
   1   1   4        9.09       12.46      4.27 o 
   2   1   4     1631.54     1851.90    148.08 o 
   3   1   4        9.70       12.22      3.47 o 
   4   1   4       47.93       48.04      7.62 o 
   5   1   4        3.65       -0.46      3.13 o 
  -6   2   4        9.88       15.88      3.55 o 
  -5   2   4       52.60       54.63      5.30 o 
  -4   2   4       70.10       66.44      9.51 o 
  -3   2   4       10.66       32.96      6.13 o 
  -2   2   4      226.14      191.85     14.13 o 
  -1   2   4      482.78      495.39     39.85 o 
   0   2   4     1492.37     1555.54    115.82 o 
   1   2   4     2368.75     2910.14    227.26 o 
   2   2   4       25.34       36.26      7.84 o 
   3   2   4      182.24      177.47     12.43 o 
   4   2   4        2.48        2.50      4.17 o 
   5   2   4      155.89      142.62     13.74 o 
  -6   3   4       57.66       53.51      6.45 o 
  -5   3   4        7.21        5.38      3.07 o 
  -4   3   4        7.03        8.97      5.31 o 
  -3   3   4      117.99      132.23     18.14 o 
  -2   3   4      135.24      128.74     11.06 o 
  -1   3   4     1040.06      984.92     64.99 o 
   0   3   4      222.03      220.80     19.21 o 
   1   3   4     1966.37     1886.12    171.01 o 
   2   3   4        2.34       -3.09      7.73 o 
   3   3   4       32.12       34.85      5.50 o 
   4   3   4        0.55        6.68      4.64 o 
   5   3   4      120.18      104.06     10.17 o 
  -6   4   4        0.57       -1.67      3.05 o 
  -5   4   4      161.47      174.86     14.58 o 
  -4   4   4      233.38      220.96     14.02 o 
  -3   4   4      165.12      139.44     16.95 o 
  -2   4   4      879.41      729.02     53.08 o 
  -1   4   4       21.53       30.77      5.35 o 
   0   4   4        0.65       -2.17      3.80 o 
   1   4   4        7.22       12.09      6.45 o 
   2   4   4        9.66        8.04      3.07 o 
   3   4   4       23.93       25.70      4.22 o 
   4   4   4        6.80        4.97      4.01 o 
   5   4   4       40.57       35.95      6.38 o 
  -6   5   4       44.61       48.75      5.52 o 
  -5   5   4        1.20        0.49      3.43 o 
  -4   5   4      282.69      274.54     18.38 o 
  -3   5   4      318.96      275.50     21.08 o 
  -2   5   4        3.67        9.45      6.42 o 
  -1   5   4       37.91       35.11     10.32 o 
   0   5   4       46.10       37.01     11.45 o 
   1   5   4       30.29       36.85      8.76 o 
   2   5   4        7.99        4.13      3.68 o 
   3   5   4        0.61        2.18      3.05 o 
   4   5   4      129.74      113.91      9.50 o 
  -6   6   4       51.69       60.70      6.65 o 
  -5   6   4        0.96       -0.62      3.77 o 
  -4   6   4      134.61      118.76      9.85 o 
  -3   6   4       53.02       50.40      7.45 o 
  -2   6   4       37.31       36.35      6.78 o 
  -1   6   4       25.91       37.10     18.93 o 
   0   6   4      136.31      120.31      7.81 o 
   1   6   4      145.75      121.66      8.69 o 
   2   6   4      128.96      125.07     12.81 o 
   3   6   4       85.01       86.22      6.97 o 
   4   6   4        0.31       -2.17      2.17 o 
  -6   7   4       85.65      100.63     10.19 o 
  -5   7   4       30.81       34.94      4.70 o 
  -4   7   4      134.28      121.30      9.05 o 
  -3   7   4      140.91      132.17      8.88 o 
  -2   7   4       44.99       40.39      8.88 o 
  -1   7   4       47.62       64.47      5.30 o 
   0   7   4       75.57       88.28      7.13 o 
   1   7   4        0.12       -0.27      3.04 o 
   2   7   4       38.89       41.18      4.51 o 
   3   7   4       28.78       30.23      4.27 o 
  -6   8   4        0.86        4.80      3.29 o 
  -5   8   4      102.85      133.13     15.70 o 
  -4   8   4       28.53       30.55      4.02 o 
  -3   8   4      155.50      168.19     10.99 o 
  -2   8   4       21.52       22.54      5.94 o 
  -1   8   4       47.96       38.05      4.48 o 
   0   8   4      222.87      206.98     16.74 o 
   1   8   4      212.08      213.44     19.22 o 
   2   8   4      103.36      109.09      9.08 o 
   3   8   4        0.75        0.12      4.31 o 
  -5   9   4        0.50        6.23      3.35 o 
  -4   9   4       10.94       15.15      3.66 o 
  -3   9   4        0.70       -2.75      2.81 o 
  -2   9   4       25.24       33.05      9.45 o 
  -1   9   4       79.06       81.34      7.92 o 
   0   9   4       23.73       24.25      3.91 o 
   1   9   4      115.93      104.73      8.86 o 
   2   9   4        1.44       -2.22      3.53 o 
  -4  10   4        5.92        4.32      2.97 o 
  -3  10   4        6.32        8.39      4.09 o 
  -2  10   4       24.41       30.73      6.02 o 
  -1  10   4        0.04        2.66      2.93 o 
   0  10   4       15.36       15.12      3.28 o 
   1  10   4        0.17       -1.30      2.24 o 
  -3  11   4       11.03        9.29      3.24 o 
  -2  11   4       33.24       33.24      3.89 o 
  -1  11   4       56.85       45.73      5.92 o 
   0  11   4       13.48       10.34      3.05 o 
  -1 -12   5        3.87        5.35      2.42 o 
   0 -12   5        7.32        7.31      3.15 o 
   1 -12   5        5.10        7.10      2.68 o 
   2 -12   5        2.79        3.94      2.40 o 
   3 -12   5      413.26      382.13     70.29 o 
  -2 -11   5       29.52       25.66      3.50 o 
  -1 -11   5        0.70       -1.58      2.35 o 
   0 -11   5       14.39       10.27      5.23 o 
   1 -11   5       59.76       64.13      6.98 o 
   2 -11   5       17.03       16.68      4.45 o 
   3 -11   5        2.23       -1.86      3.01 o 
   4 -11   5        0.04       -3.12      3.12 o 
  -3 -10   5       36.76       31.26     10.71 o 
  -2 -10   5       42.22       52.43      5.15 o 
  -1 -10   5        8.45       14.79      3.74 o 
   0 -10   5       15.40       17.13      3.93 o 
   1 -10   5       26.67       33.29      4.19 o 
   2 -10   5       14.89       19.37      3.51 o 
   3 -10   5       16.54       20.77      3.74 o 
   4 -10   5        0.10       -3.95      3.95 o 
  -4  -9   5      103.42      118.48     19.66 o 
  -3  -9   5       45.67       65.78      7.38 o 
  -2  -9   5       72.51       68.41     10.41 o 
  -1  -9   5       16.47       14.79      6.08 o 
   0  -9   5        5.23        4.27      2.90 o 
   1  -9   5      102.16      104.15      6.80 o 
   2  -9   5       41.30       42.47      4.00 o 
   3  -9   5        9.91        7.10      3.19 o 
   4  -9   5        1.11       -5.56      5.56 o 
   5  -9   5       32.97       28.11     14.03 o 
  -4  -8   5        9.53       13.01      5.43 o 
  -3  -8   5      314.53      294.38     22.63 o 
  -2  -8   5       97.84       93.97      7.27 o 
  -1  -8   5        0.37        0.37      2.68 o 
   0  -8   5       50.02       43.79      4.97 o 
   1  -8   5      430.42      394.94     25.94 o 
   2  -8   5       11.13       12.26      3.12 o 
   3  -8   5       14.47       14.92      4.29 o 
   4  -8   5       20.27       19.10      3.92 o 
   5  -8   5        7.15        7.31      5.52 o 
  -5  -7   5       15.99       17.69      4.80 o 
  -4  -7   5       11.06       10.98      2.75 o 
  -3  -7   5       37.14       36.09      5.61 o 
  -2  -7   5        0.16       -0.75      3.13 o 
  -1  -7   5        2.56        3.93      2.57 o 
   0  -7   5      259.79      185.06     32.31 o 
   1  -7   5        1.26       -1.40     10.93 o 
   2  -7   5       34.89       42.95      6.92 o 
   3  -7   5        9.05        9.76      3.69 o 
   4  -7   5      406.55      396.04     31.44 o 
   5  -7   5       91.35       79.31     10.98 o 
  -5  -6   5        4.32        4.71      2.81 o 
  -4  -6   5       20.03       15.02      3.17 o 
  -3  -6   5       54.88       64.00      5.89 o 
  -2  -6   5       10.14        7.02      7.16 o 
  -1  -6   5        4.15        6.94      7.66 o 
   0  -6   5       81.16       96.08     21.05 o 
   1  -6   5       75.45       62.81     23.25 o 
   2  -6   5      178.45      161.27     14.95 o 
   3  -6   5       29.46       35.44      4.66 o 
   4  -6   5        8.94        8.50      3.72 o 
   5  -6   5        8.78       15.87      4.21 o 
  -5  -5   5       12.94       19.33      4.28 o 
  -4  -5   5      325.04      304.72     23.55 o 
  -3  -5   5        0.62        2.34      3.53 o 
  -2  -5   5       39.13       28.22     15.13 o 
  -1  -5   5      315.00      328.40     30.76 o 
   0  -5   5      391.57      377.22     32.94 o 
   1  -5   5       28.88       34.38      6.43 o 
   2  -5   5       48.67       57.25      6.96 o 
   3  -5   5        5.23        5.43      5.59 o 
   4  -5   5       73.94       71.89      5.77 o 
   5  -5   5       85.99       76.46      7.21 o 
   6  -5   5       33.87       39.33      7.24 o 
  -6  -4   5      187.59      156.68     17.06 o 
  -5  -4   5        4.68        4.89      2.87 o 
  -4  -4   5      666.40      651.86     42.23 o 
  -3  -4   5       26.63       39.32      4.55 o 
  -2  -4   5       64.09       51.16     16.77 o 
  -1  -4   5      548.04      477.42     47.72 o 
   0  -4   5      485.41      559.79     47.79 o 
   1  -4   5      978.70     1035.38     73.71 o 
   2  -4   5       85.89       90.30      8.95 o 
   3  -4   5      333.64      402.54     23.92 o 
   4  -4   5       49.97       57.97      5.58 o 
   5  -4   5       22.86       22.42      5.31 o 
   6  -4   5        1.17       -1.62      2.90 o 
  -6  -3   5       44.16       52.50     12.71 o 
  -5  -3   5      107.93      100.34      8.91 o 
  -4  -3   5      306.28      293.18     19.43 o 
  -3  -3   5      127.67      115.34     49.54 o 
  -2  -3   5     1092.79     1235.20    110.56 o 
  -1  -3   5      482.30      527.43     47.03 o 
   0  -3   5       44.29       26.70      4.01 o 
   1  -3   5      182.40      155.96     12.29 o 
   2  -3   5      478.02      465.59     39.96 o 
   3  -3   5      309.67      380.92     24.80 o 
   4  -3   5        5.07        6.57      3.38 o 
   5  -3   5       81.57       75.38     10.37 o 
   6  -3   5       42.64       43.55      5.43 o 
  -6  -2   5      160.17      157.93     13.20 o 
  -5  -2   5        4.83        5.39      3.58 o 
  -4  -2   5       15.14       10.48      5.28 o 
  -3  -2   5      136.91      156.69     32.13 o 
  -2  -2   5       36.13       37.33     10.89 o 
  -1  -2   5      195.08      185.21     27.46 o 
   0  -2   5      214.38      170.32     13.03 o 
   1  -2   5      403.36      431.47     33.46 o 
   2  -2   5      460.11      597.12     49.42 o 
   3  -2   5      506.35      563.84     32.70 o 
   4  -2   5        6.83       12.85      3.24 o 
   5  -2   5        2.64        0.12      4.05 o 
   6  -2   5        4.98        1.62      3.68 o 
  -6  -1   5       24.29       21.76      3.32 o 
  -5  -1   5        1.01        1.98      3.97 o 
  -4  -1   5        2.78        4.64      5.71 o 
  -3  -1   5        3.28        4.09      2.94 o 
  -2  -1   5       50.88       33.83      9.31 o 
  -1  -1   5       89.16       41.71     15.01 o 
   0  -1   5      755.57      601.65     54.37 o 
   1  -1   5      535.76      570.35     43.11 o 
   2  -1   5       12.34       21.99      7.60 o 
   3  -1   5       91.57      115.26      9.86 o 
   4  -1   5        0.18        0.47      3.12 o 
   5  -1   5        1.94       -2.62      2.62 o 
  -6   0   5       12.49       15.87      3.84 o 
  -5   0   5       43.82       39.94     10.16 o 
  -4   0   5       15.62       22.42      5.03 o 
  -3   0   5      293.04      237.07     43.59 o 
  -2   0   5     1116.25     1040.70     79.81 o 
  -1   0   5     1015.65      918.51     70.08 o 
   0   0   5      755.80     1084.02    105.72 o 
   1   0   5      278.17      367.24     27.97 o 
   2   0   5      248.21      286.28     24.49 o 
   3   0   5       10.30       12.18      3.20 o 
   4   0   5       24.37       29.13      3.88 o 
   5   0   5       43.71       46.37      4.71 o 
  -6   1   5      168.78      142.11     14.24 o 
  -5   1   5      130.39      139.57      9.38 o 
  -4   1   5      276.15      227.46     20.69 o 
  -3   1   5       20.16       19.34      8.55 o 
  -2   1   5       41.49       41.12      6.07 o 
  -1   1   5      399.26      361.44     24.27 o 
   0   1   5       12.69        6.41      4.73 o 
   1   1   5      299.10      334.34     26.75 o 
   2   1   5        7.25        8.39      6.91 o 
   3   1   5       54.36       70.46      6.58 o 
   4   1   5       13.13       20.96      4.47 o 
   5   1   5       57.22       57.71      5.21 o 
  -6   2   5        0.23       -3.22      3.38 o 
  -5   2   5       27.83       32.60      4.48 o 
  -4   2   5      181.28      171.55     10.33 o 
  -3   2   5      884.61      941.50     70.71 o 
  -2   2   5     1027.21      942.22     66.37 o 
  -1   2   5       90.36      122.89      9.44 o 
   0   2   5       39.89       38.31      6.65 o 
   1   2   5       94.02      115.05     12.51 o 
   2   2   5      770.10      710.87     81.63 o 
   3   2   5       70.39       73.97      6.52 o 
   4   2   5        0.57       -3.61      3.80 o 
   5   2   5       75.19       80.64      7.90 o 
  -6   3   5      184.69      171.12     14.83 o 
  -5   3   5      259.25      238.45     18.89 o 
  -4   3   5       31.88       31.15      6.56 o 
  -3   3   5       13.12        9.51      3.50 o 
  -2   3   5       24.72       20.27      7.88 o 
  -1   3   5        4.40        6.05      3.73 o 
   0   3   5       76.25       87.87     10.34 o 
   1   3   5      287.37      271.31     23.56 o 
   2   3   5       10.24        9.52      3.21 o 
   3   3   5      406.61      433.10     29.02 o 
   4   3   5      201.03      195.55     16.27 o 
   5   3   5       47.95       50.88      6.40 o 
  -6   4   5       78.26       79.71      7.43 o 
  -5   4   5       95.71       85.57      6.94 o 
  -4   4   5      154.24      138.74      8.92 o 
  -3   4   5       23.27       21.69      9.12 o 
  -2   4   5      902.59      844.79     64.52 o 
  -1   4   5      418.95      376.13     40.38 o 
   0   4   5      407.24      341.38     32.16 o 
   1   4   5      495.38      540.12     63.39 o 
   2   4   5       50.33       57.59      4.71 o 
   3   4   5        1.39        0.35      3.01 o 
   4   4   5       16.09       48.59     15.99 o 
  -6   5   5       40.57       48.20      5.06 o 
  -5   5   5        0.64        1.55      3.38 o 
  -4   5   5      856.54      702.42     45.12 o 
  -3   5   5      221.29      181.28     13.22 o 
  -2   5   5       32.49       52.67     11.62 o 
  -1   5   5        4.49        1.23      5.03 o 
   0   5   5      114.31      111.67     16.43 o 
   1   5   5      562.15      479.16     25.43 o 
   2   5   5      379.69      395.07     29.13 o 
   3   5   5       94.31      101.48      7.35 o 
   4   5   5       89.44       83.76      7.05 o 
  -6   6   5        0.79       -1.62      2.44 o 
  -5   6   5       27.47       30.92      4.54 o 
  -4   6   5      229.67      205.37     13.61 o 
  -3   6   5       61.87       56.05      4.34 o 
  -2   6   5        1.04       -4.90      4.90 o 
  -1   6   5      257.12      243.00     15.54 o 
   0   6   5        5.74        2.56      3.80 o 
   1   6   5       30.47       37.39      4.52 o 
   2   6   5       48.11       43.07      5.33 o 
   3   6   5       13.09       15.21      3.49 o 
  -6   7   5       11.72       19.02      4.35 o 
  -5   7   5       37.84       40.62      5.26 o 
  -4   7   5       14.77       11.17      3.39 o 
  -3   7   5       43.38       42.55      4.56 o 
  -2   7   5       38.84       35.94      4.72 o 
  -1   7   5      138.45      131.90      9.67 o 
   0   7   5        6.82        9.26      2.85 o 
   1   7   5       55.19       53.16      6.94 o 
   2   7   5        1.15        4.80      3.42 o 
   3   7   5       35.43       25.88      3.89 o 
  -5   8   5       61.39       58.73      5.99 o 
  -4   8   5       14.04       19.64      3.60 o 
  -3   8   5        1.42       -0.44      2.96 o 
  -2   8   5        8.28        6.25      3.20 o 
  -1   8   5        5.19        4.71      3.02 o 
   0   8   5      127.40      109.48      9.21 o 
   1   8   5       19.64       22.00      6.25 o 
   2   8   5        7.41        6.89      5.33 o 
  -5   9   5      118.65      107.60      9.72 o 
  -4   9   5       31.89       33.65      6.38 o 
  -3   9   5       27.73       25.45      5.87 o 
  -2   9   5        9.50       11.17      4.60 o 
  -1   9   5      231.56      219.97     15.93 o 
   0   9   5       24.47       34.63      4.21 o 
   1   9   5       22.62       33.25      3.84 o 
   2   9   5        0.71       -3.68      3.68 o 
  -4  10   5        2.49        3.13      4.14 o 
  -3  10   5       38.65       40.87      4.71 o 
  -2  10   5       18.95       29.72      4.68 o 
  -1  10   5      113.27      116.83     11.06 o 
   0  10   5       31.94       38.62      4.53 o 
  -3  11   5        7.86        9.63      3.78 o 
  -2  11   5       23.35       26.22      3.25 o 
  -1  11   5       18.60       21.49      4.02 o 
  -1 -12   6       14.81       21.53      3.84 o 
   0 -12   6        3.14        0.11      2.61 o 
   1 -12   6        3.13        3.86      3.14 o 
   2 -12   6       21.47       25.61      3.89 o 
   3 -12   6       26.71       27.97      4.69 o 
  -2 -11   6       45.69       45.67      5.71 o 
  -1 -11   6        2.03        4.24      2.33 o 
   0 -11   6       12.11       13.54      3.38 o 
   1 -11   6       57.54       58.04      5.64 o 
   2 -11   6       84.15       85.24      7.63 o 
   3 -11   6        2.78        8.63      3.23 o 
   4 -11   6        1.02       -0.05      4.83 o 
  -3 -10   6        4.09        3.65      2.82 o 
  -2 -10   6       26.18       31.04      4.96 o 
  -1 -10   6        5.99        4.65      2.86 o 
   0 -10   6       13.99       21.99      3.67 o 
   1 -10   6        1.34        4.45      2.73 o 
   2 -10   6       20.89       34.04      3.92 o 
   3 -10   6        9.69       12.63      3.57 o 
   4 -10   6        1.18        6.05      4.87 o 
  -3  -9   6        2.88        0.54      2.93 o 
  -2  -9   6       71.20       62.33      5.24 o 
  -1  -9   6        2.81        1.41      2.65 o 
   0  -9   6       21.54       29.81      3.60 o 
   1  -9   6       18.80       27.57      3.21 o 
   2  -9   6       12.78       17.33      3.25 o 
   3  -9   6      162.13      165.62     13.92 o 
   4  -9   6       18.80       21.90      4.41 o 
   5  -9   6        0.41        6.77      6.09 o 
  -4  -8   6        2.91       -0.95      2.39 o 
  -3  -8   6        2.09       -2.04      3.11 o 
  -2  -8   6        1.21        2.92      3.09 o 
  -1  -8   6       25.97       42.03      5.88 o 
   0  -8   6       80.76       71.84      8.39 o 
   1  -8   6      306.17      337.29     19.46 o 
   2  -8   6      152.93      155.28     10.14 o 
   3  -8   6      146.01      156.56     10.25 o 
   4  -8   6       11.63       24.56      5.13 o 
   5  -8   6        0.26        3.49      4.71 o 
  -5  -7   6      130.48      150.16     22.65 o 
  -4  -7   6       82.72       77.27      7.29 o 
  -3  -7   6      141.02      135.56     11.04 o 
  -2  -7   6       22.17       25.36      3.48 o 
  -1  -7   6      277.10      280.89     18.00 o 
   0  -7   6       14.14       12.04      3.25 o 
   1  -7   6      410.24      360.05     21.08 o 
   2  -7   6      490.42      448.65     24.33 o 
   3  -7   6        4.70        7.18      3.11 o 
   4  -7   6       79.87       87.84      8.46 o 
   5  -7   6        8.56       11.92      6.01 o 
  -5  -6   6        9.71       12.14      2.74 o 
  -4  -6   6       52.47       58.47      6.92 o 
  -3  -6   6      338.57      345.88     22.39 o 
  -2  -6   6        0.02       -3.30      3.96 o 
  -1  -6   6      341.18      357.33     38.92 o 
   0  -6   6       68.47       63.13     10.86 o 
   1  -6   6       16.12       35.34     21.91 o 
   2  -6   6      152.57      137.05      8.42 o 
   3  -6   6      283.71      248.24     16.20 o 
   4  -6   6        5.75        7.13      3.36 o 
   5  -6   6       12.21        8.31      3.75 o 
  -5  -5   6      102.04       92.49      9.04 o 
  -4  -5   6      265.17      236.82     17.17 o 
  -3  -5   6      151.27      144.34      9.48 o 
  -2  -5   6        3.02        9.26      4.76 o 
  -1  -5   6      162.22      133.47     21.25 o 
   0  -5   6       27.86       30.36      6.06 o 
   1  -5   6       15.35       19.21      6.96 o 
   2  -5   6       15.20       17.91      4.61 o 
   3  -5   6       80.99       94.23     12.37 o 
   4  -5   6        1.52        1.44      3.09 o 
   5  -5   6       16.48       17.87      4.69 o 
  -6  -4   6       31.60       28.04      4.17 o 
  -5  -4   6       56.92       55.80      5.52 o 
  -4  -4   6        4.85       13.72      4.41 o 
  -3  -4   6       37.72       48.20      4.57 o 
  -2  -4   6      149.46      122.64     56.52 o 
  -1  -4   6      169.78      131.32     33.05 o 
   0  -4   6      203.24      204.27     18.42 o 
   1  -4   6      128.67      124.84     13.98 o 
   2  -4   6      106.52       98.60      9.53 o 
   3  -4   6       37.14       52.74      5.13 o 
   4  -4   6       17.04       21.83      3.61 o 
   5  -4   6       36.16       24.58      3.91 o 
  -6  -3   6        3.10        1.94      2.43 o 
  -5  -3   6      203.99      193.17     16.10 o 
  -4  -3   6        1.06        0.49      2.88 o 
  -3  -3   6        5.32        5.66      3.34 o 
  -2  -3   6      368.54      388.35     36.91 o 
  -1  -3   6      130.60      111.42     18.61 o 
   0  -3   6      973.54      970.66     88.94 o 
   1  -3   6       10.97       16.12      4.10 o 
   2  -3   6       51.02       42.33      8.54 o 
   3  -3   6        0.92        8.65      7.86 o 
   4  -3   6       46.04       48.36      6.73 o 
   5  -3   6        1.49        3.23      2.69 o 
  -6  -2   6        0.27       -2.22      2.32 o 
  -5  -2   6      221.82      220.31     22.01 o 
  -4  -2   6      456.32      470.13     31.18 o 
  -3  -2   6      633.02      699.14     68.91 o 
  -2  -2   6      129.74      134.26     14.39 o 
  -1  -2   6       76.34       68.50     17.86 o 
   0  -2   6      293.40      327.67     24.42 o 
   1  -2   6       43.64       56.50      8.64 o 
   2  -2   6       22.50       25.85     17.55 o 
   3  -2   6        5.15        3.26      3.38 o 
   4  -2   6       92.65       87.38      8.00 o 
   5  -2   6       86.91       80.60      7.03 o 
  -6  -1   6       27.05       33.86      4.11 o 
  -5  -1   6        5.77        7.26      3.78 o 
  -4  -1   6       28.53       28.52      8.74 o 
  -3  -1   6      114.70      127.90     27.60 o 
  -2  -1   6      608.79      702.91     68.86 o 
  -1  -1   6      364.69      309.07     30.57 o 
   0  -1   6        0.96       -1.10      2.75 o 
   1  -1   6      287.00      305.48     26.29 o 
   2  -1   6      130.23      154.94     16.39 o 
   3  -1   6      549.51      619.85     32.59 o 
   4  -1   6        2.71        1.29      3.07 o 
   5  -1   6       62.97       65.71      7.01 o 
  -6   0   6       11.86        5.15      3.23 o 
  -5   0   6      680.68      665.67     45.98 o 
  -4   0   6      394.85      347.82     18.10 o 
  -3   0   6       53.64       43.48     10.44 o 
  -2   0   6       99.85       79.16     11.25 o 
  -1   0   6       25.64       24.35      6.90 o 
   0   0   6      538.18      609.19     53.98 o 
   1   0   6      672.47      761.89     60.40 o 
   2   0   6        0.52       -2.33      8.69 o 
   3   0   6       82.11       73.65      5.43 o 
   4   0   6      186.29      194.94     13.51 o 
   5   0   6       51.75       64.92      9.32 o 
  -6   1   6       73.91       75.86     10.41 o 
  -5   1   6        1.09        4.59      2.82 o 
  -4   1   6       11.95       11.94      2.34 o 
  -3   1   6        0.81        2.52     12.89 o 
  -2   1   6      417.64      410.26     30.22 o 
  -1   1   6     1571.80     1544.85    107.47 o 
   0   1   6      263.45      299.41     24.59 o 
   1   1   6      486.71      531.65     45.33 o 
   2   1   6      148.40      165.80     12.46 o 
   3   1   6      647.39      734.28     54.80 o 
   4   1   6       40.16       39.31      4.89 o 
   5   1   6        2.99        4.21      2.83 o 
  -6   2   6       58.44       49.87      6.22 o 
  -5   2   6       49.32       54.90      5.31 o 
  -4   2   6       13.15       16.38      4.62 o 
  -3   2   6      458.46      432.48     47.61 o 
  -2   2   6      117.17      115.91     10.55 o 
  -1   2   6       77.03       47.51      9.27 o 
   0   2   6      248.78      217.74     26.98 o 
   1   2   6      680.27      752.13     64.98 o 
   2   2   6     1059.73     1114.14     60.96 o 
   3   2   6       28.35       27.01      4.45 o 
   4   2   6        7.00       12.69      3.17 o 
   5   2   6       16.61       27.56      6.01 o 
  -6   3   6       16.72       25.69      4.09 o 
  -5   3   6       11.33       15.62      3.34 o 
  -4   3   6       47.31       49.31      5.20 o 
  -3   3   6      339.22      321.60     42.50 o 
  -2   3   6       18.87        5.35      7.88 o 
  -1   3   6       27.21       34.58     14.63 o 
   0   3   6       67.62       71.69     16.20 o 
   1   3   6       46.44       54.69     11.10 o 
   2   3   6      301.80      325.75     19.83 o 
   3   3   6       36.52       34.29      4.43 o 
   4   3   6       36.06       49.00      8.92 o 
  -6   4   6       26.35       28.69      4.21 o 
  -5   4   6        6.72        8.74      2.71 o 
  -4   4   6       61.85       64.92      4.79 o 
  -3   4   6       89.36       79.43      6.35 o 
  -2   4   6       49.04       51.16     10.81 o 
  -1   4   6       59.92       34.34     24.58 o 
   0   4   6      204.45      155.19     23.87 o 
   1   4   6        4.59        2.66      4.83 o 
   2   4   6      171.50      163.97     11.38 o 
   3   4   6       69.84       55.08      4.85 o 
   4   4   6       12.94       15.66      3.51 o 
  -6   5   6       61.72       58.33      6.33 o 
  -5   5   6        0.51       -0.21      3.61 o 
  -4   5   6      106.95      103.12      7.52 o 
  -3   5   6      371.12      352.23     21.50 o 
  -2   5   6      192.91      160.16      9.42 o 
  -1   5   6       79.09       85.05      5.53 o 
   0   5   6       69.36       67.92      9.93 o 
   1   5   6        9.22       11.90      2.74 o 
   2   5   6        1.78        0.64      3.84 o 
   3   5   6        3.29        3.22      3.17 o 
   4   5   6       32.14       32.28      4.54 o 
  -6   6   6       32.09       37.72      6.13 o 
  -5   6   6      232.03      216.89     15.28 o 
  -4   6   6      133.30      124.29      8.67 o 
  -3   6   6      108.31      111.93      6.87 o 
  -2   6   6        6.68        4.74      3.80 o 
  -1   6   6        0.38       -0.40      2.60 o 
   0   6   6      672.98      653.38     46.03 o 
   1   6   6      248.79      231.69     15.55 o 
   2   6   6       51.64       59.25      6.22 o 
   3   6   6       50.55       57.18      8.35 o 
  -6   7   6        5.70        5.92      4.29 o 
  -5   7   6        4.60        6.34      2.64 o 
  -4   7   6        2.84        6.79      3.36 o 
  -3   7   6      126.82      122.74      8.20 o 
  -2   7   6       98.91       84.04      5.82 o 
  -1   7   6       98.91       86.11      6.08 o 
   0   7   6      159.58      146.14     10.06 o 
   1   7   6        4.92        6.57      2.57 o 
   2   7   6        1.45        7.64      3.06 o 
   3   7   6        1.03        1.95      3.51 o 
  -5   8   6      108.69      110.04     10.31 o 
  -4   8   6       47.89       43.91     11.11 o 
  -3   8   6       17.30       15.55      3.99 o 
  -2   8   6        0.01       -0.06      3.48 o 
  -1   8   6        0.06       -2.84      2.92 o 
   0   8   6        0.73        1.46      3.35 o 
   1   8   6        0.93        6.25      3.08 o 
   2   8   6       32.98       36.38      4.47 o 
  -4   9   6        2.69       -1.86      2.50 o 
  -3   9   6       43.93       32.69      6.78 o 
  -2   9   6       30.33       33.36      4.38 o 
  -1   9   6       86.67       89.17      8.88 o 
   0   9   6       10.99       16.18      3.45 o 
   1   9   6       18.15       25.11      3.23 o 
  -4  10   6        0.86        1.45      3.13 o 
  -3  10   6        2.15       -1.50      5.36 o 
  -2  10   6       38.35       38.25      4.10 o 
  -1  10   6       31.30       37.18      5.51 o 
   0  10   6       17.49       20.76      6.39 o 
  -1 -12   7        2.14        4.77      3.48 o 
   0 -12   7       26.17       29.14      5.03 o 
   1 -12   7        9.01       11.41      4.12 o 
   2 -12   7        3.62        2.85      2.56 o 
  -2 -11   7       22.77       21.10      3.04 o 
  -1 -11   7        7.18       12.05      2.49 o 
   0 -11   7        9.39       20.58      4.68 o 
   1 -11   7        3.22        4.86      2.50 o 
   2 -11   7       12.09       14.66      3.23 o 
   3 -11   7        5.11        7.12      3.11 o 
  -3 -10   7       10.93        8.71      2.77 o 
  -2 -10   7       18.17       26.05      3.63 o 
  -1 -10   7       39.85       41.88      4.21 o 
   0 -10   7      148.12      158.58     14.25 o 
   1 -10   7        3.22        5.86      2.46 o 
   2 -10   7       10.85       17.70      3.04 o 
   3 -10   7       13.06       12.39      4.22 o 
   4 -10   7       31.04       18.58      9.70 o 
  -3  -9   7       12.31        9.42      3.26 o 
  -2  -9   7       57.95       48.87      5.95 o 
  -1  -9   7       13.26       14.91      2.91 o 
   0  -9   7       23.63       22.04      3.21 o 
   1  -9   7        8.23        5.94      2.78 o 
   2  -9   7       63.94       73.45      5.37 o 
   3  -9   7        0.08       -1.18      2.61 o 
   4  -9   7       77.63       67.12      7.29 o 
  -4  -8   7        0.84       -0.60      2.27 o 
  -3  -8   7       79.50       82.29      7.05 o 
  -2  -8   7       28.97       35.99      5.77 o 
  -1  -8   7        1.05        0.25      2.46 o 
   0  -8   7        1.48        3.55      2.52 o 
   1  -8   7        0.37        1.54      2.51 o 
   2  -8   7      115.57      109.02      7.41 o 
   3  -8   7        5.21        3.97      2.79 o 
   4  -8   7        3.40        4.07      2.82 o 
   5  -8   7        2.65       -4.03      5.90 o 
  -4  -7   7        7.62        6.40      2.79 o 
  -3  -7   7        4.68        7.80      3.39 o 
  -2  -7   7       51.72       64.04      5.23 o 
  -1  -7   7      211.42      200.77     23.22 o 
   0  -7   7       18.45       19.12      3.29 o 
   1  -7   7        1.55        5.77      2.62 o 
   2  -7   7        0.38        0.03      2.75 o 
   3  -7   7       27.44       23.24      3.72 o 
   4  -7   7        6.23        6.40      3.04 o 
   5  -7   7       23.82       12.78      4.81 o 
  -5  -6   7       16.81       12.11      3.24 o 
  -4  -6   7      249.47      227.64     16.51 o 
  -3  -6   7       26.39       30.38      3.33 o 
  -2  -6   7      179.07      177.10     11.97 o 
  -1  -6   7       17.74       29.32      4.19 o 
   0  -6   7        5.10        4.40      3.19 o 
   1  -6   7      298.04      281.28     19.05 o 
   2  -6   7        3.09        3.89      4.69 o 
   3  -6   7       13.27       19.89      3.86 o 
   4  -6   7        3.30        7.07      3.57 o 
   5  -6   7       74.47       55.11     22.44 o 
  -5  -5   7        2.01        3.68      2.97 o 
  -4  -5   7       89.74       95.47      7.29 o 
  -3  -5   7      736.41      706.68     38.58 o 
  -2  -5   7       80.14       82.05      6.97 o 
  -1  -5   7      117.38      111.47     34.31 o 
   0  -5   7      119.00      107.43     14.98 o 
   1  -5   7       19.84       17.91      8.10 o 
   2  -5   7      132.18      116.81      7.76 o 
   3  -5   7       52.64       59.19      5.72 o 
   4  -5   7        4.69        3.35      3.37 o 
   5  -5   7       74.53       59.74      7.77 o 
  -5  -4   7       47.22       45.90      4.75 o 
  -4  -4   7        5.11        2.99      3.00 o 
  -3  -4   7      662.67      690.03     36.45 o 
  -2  -4   7      109.75      108.40     48.38 o 
  -1  -4   7       50.82       43.09     17.24 o 
   0  -4   7      105.51      118.58     13.58 o 
   1  -4   7      315.57      302.05     23.95 o 
   2  -4   7      139.41      155.73     10.95 o 
   3  -4   7       47.02       64.91      6.55 o 
   4  -4   7      168.67      155.99     10.62 o 
   5  -4   7       32.37       32.81      6.38 o 
  -6  -3   7       87.78       89.99     10.09 o 
  -5  -3   7       36.78       34.53      4.14 o 
  -4  -3   7      665.90      660.33     36.11 o 
  -3  -3   7        7.11        5.73      3.70 o 
  -2  -3   7        1.38        8.82      5.83 o 
  -1  -3   7        1.35        0.05      7.12 o 
   0  -3   7     1239.27     1365.69    131.73 o 
   1  -3   7       49.87       44.58      5.84 o 
   2  -3   7      666.53      708.71     48.51 o 
   3  -3   7       57.21       58.30      5.23 o 
   4  -3   7       13.70       15.17      3.29 o 
   5  -3   7        0.06        2.53      2.43 o 
  -6  -2   7       34.93       47.06      4.80 o 
  -5  -2   7      152.30      128.71      9.68 o 
  -4  -2   7        2.59        9.56      2.24 o 
  -3  -2   7        2.12        2.39      4.50 o 
  -2  -2   7       72.68       54.45     18.45 o 
  -1  -2   7      220.13      224.28     28.87 o 
   0  -2   7       24.34        3.93      7.09 o 
   1  -2   7      139.34      156.87     18.66 o 
   2  -2   7       87.20       94.68      9.41 o 
   3  -2   7       84.60       91.29      6.76 o 
   4  -2   7      338.86      310.00     23.20 o 
   5  -2   7        5.34        3.74      2.52 o 
  -6  -1   7        3.82        4.26      2.62 o 
  -5  -1   7       31.52       25.91      3.66 o 
  -4  -1   7       23.97       23.10      2.61 o 
  -3  -1   7      310.86      289.67     58.84 o 
  -2  -1   7        7.43        7.49      8.91 o 
  -1  -1   7       12.86       12.74      6.40 o 
   0  -1   7        2.57        0.00      4.20 o 
   1  -1   7      174.04      165.50     19.19 o 
   2  -1   7      234.30      240.50     16.25 o 
   3  -1   7       65.05       86.09      6.84 o 
   4  -1   7        0.27       -1.25      2.86 o 
   5  -1   7       12.92        8.07      5.27 o 
  -6   0   7       29.35       26.13      3.96 o 
  -5   0   7       78.78       60.40      6.96 o 
  -4   0   7        1.58       -0.62      5.53 o 
  -3   0   7       52.99       54.10     23.36 o 
  -2   0   7      661.48      559.42     51.47 o 
  -1   0   7      266.31      231.78     23.15 o 
   0   0   7       87.51       76.14     10.03 o 
   1   0   7        9.89        1.23      6.83 o 
   2   0   7        2.27        0.59      3.98 o 
   3   0   7        0.10       -3.24      3.28 o 
   4   0   7       67.26       62.07     10.25 o 
   5   0   7        3.03        3.44      2.37 o 
  -6   1   7      156.83      121.91     10.29 o 
  -5   1   7      147.48      134.06      9.93 o 
  -4   1   7       88.07       79.43      4.98 o 
  -3   1   7      225.33      127.02     56.84 o 
  -2   1   7       15.94       20.25      6.45 o 
  -1   1   7       19.54       17.66      3.85 o 
   0   1   7       29.42       25.37      6.45 o 
   1   1   7       35.24       32.53     10.72 o 
   2   1   7       96.92       97.27      7.17 o 
   3   1   7       64.93       75.76      9.80 o 
   4   1   7       73.60       67.85      5.71 o 
  -6   2   7        6.32        7.05      2.79 o 
  -5   2   7        0.31        0.34      2.22 o 
  -4   2   7      112.50      112.82      6.79 o 
  -3   2   7      467.42      396.77     23.02 o 
  -2   2   7      902.81      747.97     54.89 o 
  -1   2   7      467.58      369.96     41.21 o 
   0   2   7        6.25       -7.44      7.44 o 
   1   2   7      448.91      442.39     34.74 o 
   2   2   7      207.34      229.63     15.80 o 
   3   2   7      191.10      197.04     15.16 o 
   4   2   7        0.03        3.03      2.72 o 
  -6   3   7       42.27       42.27      7.78 o 
  -5   3   7       27.62       33.72      3.53 o 
  -4   3   7      367.66      312.18     17.33 o 
  -3   3   7        9.22        8.82      3.63 o 
  -2   3   7        1.62        7.86      6.90 o 
  -1   3   7      221.86      193.93     27.45 o 
   0   3   7        5.98       12.42     10.56 o 
   1   3   7      520.96      514.08     29.10 o 
   2   3   7      339.55      335.97     22.78 o 
   3   3   7        5.52        5.30      3.02 o 
   4   3   7      131.55      117.17      9.05 o 
  -6   4   7       54.16       50.36      5.04 o 
  -5   4   7       29.16       25.25      3.40 o 
  -4   4   7        4.46        6.49      2.37 o 
  -3   4   7        7.50       11.26      5.31 o 
  -2   4   7        0.95        2.50      3.17 o 
  -1   4   7       82.72       72.93      9.62 o 
   0   4   7      303.23      274.03     17.81 o 
   1   4   7       88.36       80.70      6.13 o 
   2   4   7      148.30      151.71     11.75 o 
   3   4   7        1.44        2.15      2.64 o 
   4   4   7       18.17       11.46      5.13 o 
  -6   5   7        2.10        6.17      3.80 o 
  -5   5   7       11.04       10.90      2.80 o 
  -4   5   7      163.74      130.69      7.57 o 
  -3   5   7      495.55      420.95     23.20 o 
  -2   5   7       11.24       14.49      5.40 o 
  -1   5   7       64.36       56.52      7.46 o 
   0   5   7       82.71       82.04      5.98 o 
   1   5   7       34.23       46.05      4.83 o 
   2   5   7       12.16       17.34      3.41 o 
   3   5   7       19.95       18.79      3.65 o 
  -6   6   7        3.68        5.33      3.39 o 
  -5   6   7      269.44      253.84     20.51 o 
  -4   6   7       90.43       80.11      5.31 o 
  -3   6   7      226.24      192.14     10.93 o 
  -2   6   7       93.83       85.04      6.23 o 
  -1   6   7        0.39       -0.63      2.62 o 
   0   6   7      171.39      176.88     12.24 o 
   1   6   7       11.01       13.03      2.95 o 
   2   6   7       84.23       81.93      7.34 o 
   3   6   7       75.33       82.82     10.12 o 
  -5   7   7      202.12      215.12     19.68 o 
  -4   7   7      211.26      174.71     12.64 o 
  -3   7   7       63.34       60.12      4.91 o 
  -2   7   7       17.26       18.92      3.35 o 
  -1   7   7      254.19      226.29     16.42 o 
   0   7   7       67.41       74.30      6.07 o 
   1   7   7       11.16       11.88      3.72 o 
   2   7   7       24.40       35.59      4.93 o 
  -5   8   7       13.69       16.66      3.37 o 
  -4   8   7        5.23        6.19      2.84 o 
  -3   8   7        7.13        9.52      2.84 o 
  -2   8   7        4.83        9.52      2.88 o 
  -1   8   7       63.99       67.02      4.84 o 
   0   8   7       31.88       30.78      3.64 o 
   1   8   7       38.50       47.49      4.56 o 
  -4   9   7       13.94       14.27      3.41 o 
  -3   9   7       19.24       28.48      9.29 o 
  -2   9   7        4.66        9.28      2.81 o 
  -1   9   7        6.39       11.18      3.41 o 
   0   9   7       26.54       36.12      4.85 o 
  -3  10   7       82.97       94.78     14.70 o 
  -2  10   7      108.37      100.27     14.76 o 
  -1  10   7        0.27       -1.94      2.46 o 
   0 -12   8        1.86        0.44      2.30 o 
   1 -12   8        2.02        3.36      2.20 o 
   2 -12   8        3.51        2.81      2.79 o 
  -2 -11   8       19.79       22.52      6.03 o 
  -1 -11   8        2.50       -1.53      2.23 o 
   0 -11   8        8.44       14.45      3.73 o 
   1 -11   8        2.53        4.04      2.47 o 
   2 -11   8        3.17        5.72      2.48 o 
   3 -11   8        4.21        2.63      2.39 o 
  -3 -10   8       32.65       29.40      3.79 o 
  -2 -10   8        0.04        0.14      2.73 o 
  -1 -10   8        2.21        0.15      2.27 o 
   0 -10   8       17.52       22.96      4.63 o 
   1 -10   8        0.33        2.06      2.43 o 
   2 -10   8       51.43       54.59      5.04 o 
   3 -10   8        6.45        6.73      4.01 o 
   4 -10   8       16.60        5.07      6.54 o 
  -3  -9   8      199.33      169.41     15.31 o 
  -2  -9   8       29.27       27.94      3.57 o 
  -1  -9   8      185.20      161.62      9.39 o 
   0  -9   8        2.86        4.10      2.38 o 
   1  -9   8        6.66        7.84      2.68 o 
   2  -9   8       20.87       22.29      3.21 o 
   3  -9   8       38.73       41.85      4.25 o 
   4  -9   8        8.85        5.97      2.74 o 
  -4  -8   8        2.49        2.61      2.02 o 
  -3  -8   8        4.77        6.39      4.42 o 
  -2  -8   8      118.89      100.23      7.02 o 
  -1  -8   8        0.18        0.61      2.37 o 
   0  -8   8       51.43       47.19      5.70 o 
   1  -8   8       42.52       44.77      3.89 o 
   2  -8   8       79.39       78.02      5.56 o 
   3  -8   8        1.54        4.15      3.20 o 
   4  -8   8       60.59       34.30      6.92 o 
  -4  -7   8       19.60       17.66      5.47 o 
  -3  -7   8       44.93       57.53      4.72 o 
  -2  -7   8      105.23       98.82      6.46 o 
  -1  -7   8       31.90       29.88      3.05 o 
   0  -7   8       19.24       18.46      3.63 o 
   1  -7   8        0.28        6.63      2.75 o 
   2  -7   8      463.14      471.39     29.45 o 
   3  -7   8      150.95      160.88     11.89 o 
   4  -7   8        0.12        2.24      2.90 o 
  -5  -6   8       43.13       40.25      6.11 o 
  -4  -6   8       21.07       24.74      3.37 o 
  -3  -6   8       23.12       19.05      2.90 o 
  -2  -6   8       18.22       27.83      3.33 o 
  -1  -6   8       54.63       61.14      4.45 o 
   0  -6   8       36.22       41.70      6.83 o 
   1  -6   8      311.22      298.23     19.78 o 
   2  -6   8       15.95       19.17      3.29 o 
   3  -6   8      326.61      349.36     24.50 o 
   4  -6   8       32.98       30.53      4.44 o 
   5  -6   8       17.22       13.52      4.61 o 
  -5  -5   8        0.02       30.97     21.99 o 
  -4  -5   8       72.33       67.77      5.22 o 
  -3  -5   8      254.51      251.86     14.14 o 
  -2  -5   8        6.81       11.40      2.69 o 
  -1  -5   8       38.93       44.22      7.35 o 
   0  -5   8      324.85      326.12     27.29 o 
   1  -5   8       23.49       27.37      5.53 o 
   2  -5   8       27.66       28.14      5.34 o 
   3  -5   8        0.23       -0.73      3.22 o 
   4  -5   8        4.24        3.63      3.05 o 
   5  -5   8        1.82       -2.54      2.54 o 
  -5  -4   8       20.84       25.16      3.68 o 
  -4  -4   8      136.32      160.69      9.50 o 
  -3  -4   8      124.29      122.85      7.77 o 
  -2  -4   8      546.46      544.70     30.13 o 
  -1  -4   8      133.00      121.86     24.44 o 
   0  -4   8       40.97       33.64     11.16 o 
   1  -4   8        6.78       29.58     12.03 o 
   2  -4   8        7.21        9.02      3.35 o 
   3  -4   8       33.87       34.00      5.26 o 
   4  -4   8        0.27       -2.01      2.57 o 
   5  -4   8       20.07       11.57      3.66 o 
  -6  -3   8        5.49       11.93      4.69 o 
  -5  -3   8       38.90       36.04      4.13 o 
  -4  -3   8      483.28      485.25     26.80 o 
  -3  -3   8       10.06        9.36      8.93 o 
  -2  -3   8       59.93       56.51     20.73 o 
  -1  -3   8      335.67      415.60     44.29 o 
   0  -3   8        5.95       12.14     21.03 o 
   1  -3   8       38.84       31.21     11.13 o 
   2  -3   8       46.07       56.59     19.15 o 
   3  -3   8       41.60       38.31      4.55 o 
   4  -3   8       62.34       48.57      4.86 o 
   5  -3   8       53.89       43.68      3.61 o 
  -6  -2   8        0.02       -2.05      2.37 o 
  -5  -2   8       79.04       67.17      5.18 o 
  -4  -2   8      119.18      106.16      6.60 o 
  -3  -2   8       46.43       43.54      6.81 o 
  -2  -2   8      565.75      529.47     48.73 o 
  -1  -2   8      449.57      551.98     49.44 o 
   0  -2   8       57.77       51.63      6.55 o 
   1  -2   8       58.34       64.27     16.80 o 
   2  -2   8       63.38       74.84      8.99 o 
   3  -2   8        6.87        9.63      5.01 o 
   4  -2   8        0.28        2.13      3.19 o 
   5  -2   8       19.21       14.40      5.16 o 
  -6  -1   8      106.23       85.61      8.58 o 
  -5  -1   8       23.52       28.62      3.14 o 
  -4  -1   8        6.80       11.07      2.27 o 
  -3  -1   8      443.06      437.14     23.58 o 
  -2  -1   8      272.38      287.80     52.95 o 
  -1  -1   8      444.73      398.92     47.19 o 
   0  -1   8       28.56       21.62      9.48 o 
   1  -1   8       21.48       14.77      8.56 o 
   2  -1   8      644.14      619.90     40.42 o 
   3  -1   8      214.42      205.62     17.80 o 
   4  -1   8      181.25      142.54     12.17 o 
   5  -1   8        8.52        6.80      2.75 o 
  -6   0   8        8.75       18.36      3.50 o 
  -5   0   8        0.33        1.52      2.46 o 
  -4   0   8       97.42       80.31      5.69 o 
  -3   0   8      219.80      206.89     15.20 o 
  -2   0   8        0.67        1.54      8.02 o 
  -1   0   8       12.62       13.11      3.68 o 
   0   0   8      144.37      141.18     18.23 o 
   1   0   8      278.72      280.99     24.22 o 
   2   0   8       48.95       56.61      5.36 o 
   3   0   8       70.92       65.47      6.61 o 
   4   0   8        5.76        6.85      2.83 o 
  -6   1   8       32.48       35.32      5.14 o 
  -5   1   8        0.80       -1.09      2.11 o 
  -4   1   8      252.63      213.01     12.75 o 
  -3   1   8      100.66       84.29      7.83 o 
  -2   1   8        6.51       14.60      7.63 o 
  -1   1   8       85.15       74.65     14.08 o 
   0   1   8       15.65       21.64     10.76 o 
   1   1   8      107.54      114.33      8.61 o 
   2   1   8       49.30       59.58      6.41 o 
   3   1   8        6.20        5.29      4.17 o 
   4   1   8       62.18       64.05      5.37 o 
  -6   2   8       34.65       32.96      4.89 o 
  -5   2   8       17.58       16.56      2.68 o 
  -4   2   8       25.70       22.77      2.83 o 
  -3   2   8       37.15       37.55      3.34 o 
  -2   2   8      191.03      183.67     14.11 o 
  -1   2   8       55.85       65.70     21.21 o 
   0   2   8      223.69      217.35     19.66 o 
   1   2   8      214.44      221.35     13.76 o 
   2   2   8      173.28      169.49     13.33 o 
   3   2   8       10.23       11.16      4.09 o 
   4   2   8       37.91       39.25      3.37 o 
  -6   3   8        6.70        5.33      2.60 o 
  -5   3   8        8.17        7.39      2.40 o 
  -4   3   8      696.62      623.33     35.83 o 
  -3   3   8        2.85        2.52      2.33 o 
  -2   3   8      221.27      189.16     10.73 o 
  -1   3   8        3.39        1.91      5.62 o 
   0   3   8      269.41      242.96     22.90 o 
   1   3   8       13.45       16.59      3.47 o 
   2   3   8      234.35      224.51     16.93 o 
   3   3   8      203.39      192.72     14.53 o 
   4   3   8       32.31       31.79      7.79 o 
  -6   4   8        2.74        0.29      2.30 o 
  -5   4   8       24.58       22.66      3.80 o 
  -4   4   8      138.02      110.61      7.04 o 
  -3   4   8        8.14        8.10      2.39 o 
  -2   4   8       67.79       62.35      8.26 o 
  -1   4   8        0.55       -4.00      4.00 o 
   0   4   8      585.94      524.35     34.45 o 
   1   4   8      130.92      139.28     12.66 o 
   2   4   8        1.47        4.73      2.84 o 
   3   4   8      135.48      132.60     11.48 o 
  -6   5   8        1.31        1.35      2.56 o 
  -5   5   8        0.85        1.95      3.64 o 
  -4   5   8       24.00       25.43      3.05 o 
  -3   5   8       14.12       20.74      3.62 o 
  -2   5   8      101.09       89.55      6.47 o 
  -1   5   8      151.90      161.28     11.16 o 
   0   5   8       10.43       14.48      3.03 o 
   1   5   8       54.43       55.41      5.06 o 
   2   5   8        2.89        1.26      3.31 o 
   3   5   8        8.16        6.61      4.45 o 
  -5   6   8      137.12      138.91     11.42 o 
  -4   6   8      130.08      118.53      7.33 o 
  -3   6   8       52.76       59.39      5.18 o 
  -2   6   8       72.75       62.66      5.47 o 
  -1   6   8       39.50       46.29      4.75 o 
   0   6   8        0.19       -0.98      2.52 o 
   1   6   8       41.08       41.04      4.29 o 
   2   6   8       32.21       36.14      3.77 o 
  -5   7   8        0.08        1.99      2.46 o 
  -4   7   8        8.96       11.60      3.00 o 
  -3   7   8       17.74       18.50      3.01 o 
  -2   7   8      331.51      325.84     21.03 o 
  -1   7   8      185.37      194.39     13.27 o 
   0   7   8        0.39        1.47      2.70 o 
   1   7   8       11.24       10.59      2.78 o 
  -4   8   8       62.62       57.58      5.48 o 
  -3   8   8       38.19       38.92      4.53 o 
  -2   8   8       60.88       67.94      5.26 o 
  -1   8   8       28.41       35.73      3.94 o 
   0   8   8       10.68       14.56      3.10 o 
   1   8   8        8.89        8.34      3.54 o 
  -4   9   8       10.67       12.95      3.29 o 
  -3   9   8       53.44       52.57      5.99 o 
  -2   9   8       35.60       36.64      7.60 o 
  -1   9   8        0.31        0.86      3.71 o 
   1 -12   9       18.48       27.37      5.46 o 
  -1 -11   9        4.28        4.71      3.04 o 
   0 -11   9       15.77       16.77      2.58 o 
   1 -11   9        2.76        2.68      2.15 o 
   2 -11   9        4.24        1.65      2.01 o 
  -2 -10   9        5.56        4.56      3.23 o 
  -1 -10   9        0.04       -0.54      2.33 o 
   0 -10   9        0.25       -1.80      4.05 o 
   1 -10   9        2.23        5.83      2.52 o 
   2 -10   9        2.83        3.80      2.90 o 
   3 -10   9       38.51       33.08      3.18 o 
  -3  -9   9        6.76        2.62      2.32 o 
  -2  -9   9        8.29        9.53      2.58 o 
  -1  -9   9       15.87       11.90      2.59 o 
   0  -9   9       63.26       55.40      4.52 o 
   1  -9   9       60.24       74.75      6.20 o 
   2  -9   9        9.97       10.25      2.93 o 
   3  -9   9        6.19        1.63      2.60 o 
   4  -9   9       19.59        9.70      3.98 o 
  -4  -8   9       17.62       20.49      4.06 o 
  -3  -8   9        3.36       -2.19      2.19 o 
  -2  -8   9       99.26       90.98      6.50 o 
  -1  -8   9        5.99        8.04      2.47 o 
   0  -8   9        1.82        0.19      2.29 o 
   1  -8   9       49.51       70.40      7.40 o 
   2  -8   9       17.80       21.59      3.37 o 
   3  -8   9       13.65       15.43      3.31 o 
   4  -8   9        1.85        3.26      2.33 o 
  -4  -7   9        0.07        0.11      2.14 o 
  -3  -7   9        0.59        4.61      3.09 o 
  -2  -7   9       18.42       22.96      3.10 o 
  -1  -7   9      262.45      257.01     15.32 o 
   0  -7   9      181.39      147.20      9.30 o 
   1  -7   9        0.97        2.47      2.99 o 
   2  -7   9       11.47       17.28      3.31 o 
   3  -7   9       24.42       29.30      4.25 o 
   4  -7   9       13.95        9.41      2.62 o 
  -5  -6   9        1.45       -1.63      5.17 o 
  -4  -6   9      112.60      109.00      8.11 o 
  -3  -6   9      271.25      279.86     15.63 o 
  -2  -6   9       12.70       12.99      2.88 o 
  -1  -6   9        5.19        7.17      2.58 o 
   0  -6   9        0.31       -2.42      3.48 o 
   1  -6   9       12.80       15.79      3.57 o 
   2  -6   9        0.79        2.90      3.53 o 
   3  -6   9       30.02       35.18      4.37 o 
   4  -6   9        0.38       -1.45      2.61 o 
  -5  -5   9       96.32       80.91      7.95 o 
  -4  -5   9        9.27        9.49      2.67 o 
  -3  -5   9       35.35       46.55      4.10 o 
  -2  -5   9       55.01       61.56      4.75 o 
  -1  -5   9      116.23      130.92      8.99 o 
   0  -5   9      142.23      144.28      9.49 o 
   1  -5   9       67.37       72.96      8.51 o 
   2  -5   9       88.37       90.15      7.08 o 
   3  -5   9      218.72      188.57     13.66 o 
   4  -5   9       29.77       24.73      4.48 o 
  -5  -4   9       26.90       24.88      3.54 o 
  -4  -4   9       59.65       62.64      4.48 o 
  -3  -4   9       19.94       24.15      3.07 o 
  -2  -4   9     1077.46     1201.18     72.17 o 
  -1  -4   9      124.13      124.37      9.27 o 
   0  -4   9       74.06       83.64      8.41 o 
   1  -4   9        0.05        3.97      7.93 o 
   2  -4   9       71.63       69.51      6.09 o 
   3  -4   9      211.37      184.05     14.30 o 
   4  -4   9       93.37       66.02      6.98 o 
  -5  -3   9        9.04        9.82      2.70 o 
  -4  -3   9        4.48        8.53      2.62 o 
  -3  -3   9      174.22      186.07     11.21 o 
  -2  -3   9       80.07       90.94      9.12 o 
  -1  -3   9        2.61        2.37      8.01 o 
   0  -3   9        9.97       16.38     10.10 o 
   1  -3   9      303.45      308.63     22.42 o 
   2  -3   9       85.42       93.53     11.37 o 
   3  -3   9        1.04        0.30      3.29 o 
   4  -3   9        7.40       24.42     12.54 o 
  -6  -2   9        4.76        7.21      6.73 o 
  -5  -2   9        0.03       -2.13      2.13 o 
  -4  -2   9        3.31        0.09      2.07 o 
  -3  -2   9      328.15      296.66     17.33 o 
  -2  -2   9       19.49       17.19      7.93 o 
  -1  -2   9       18.37       19.89      7.02 o 
   0  -2   9        1.17      -41.80     41.80 o 
   1  -2   9      409.92      349.47     25.75 o 
   2  -2   9       42.71       51.57      5.49 o 
   3  -2   9       50.07       49.56      4.76 o 
   4  -2   9        4.82        3.05      2.85 o 
  -6  -1   9      117.52      103.75      9.89 o 
  -5  -1   9       15.63       13.52      2.48 o 
  -4  -1   9        1.11        1.71      2.45 o 
  -3  -1   9      241.20      235.42     13.21 o 
  -2  -1   9       62.14       67.89      7.97 o 
  -1  -1   9       16.84       15.51     30.37 o 
   0  -1   9        1.00        2.42      8.39 o 
   1  -1   9       15.42       19.84      5.12 o 
   2  -1   9       92.15       97.74     10.36 o 
   3  -1   9       23.19       22.89      5.80 o 
   4  -1   9        1.01        2.48      2.66 o 
  -6   0   9        1.25        3.40      2.69 o 
  -5   0   9       22.97       20.21      2.57 o 
  -4   0   9      144.25      126.09      7.84 o 
  -3   0   9      664.88      646.74     35.05 o 
  -2   0   9        8.78       10.05      2.78 o 
  -1   0   9       63.19       28.09     27.50 o 
   0   0   9       88.67       68.22     14.06 o 
   1   0   9      559.77      517.93     37.30 o 
   2   0   9       36.00       43.67      6.78 o 
   3   0   9      128.20      120.09      9.51 o 
   4   0   9        1.99       -2.37      2.60 o 
  -6   1   9        0.97        0.70      2.64 o 
  -5   1   9       63.18       56.66      3.86 o 
  -4   1   9       30.63       39.81      3.66 o 
  -3   1   9       35.57       42.09      3.87 o 
  -2   1   9       19.32       21.22      5.03 o 
  -1   1   9      207.37      184.53     14.05 o 
   0   1   9      102.43      110.03      8.30 o 
   1   1   9      350.96      379.44     29.21 o 
   2   1   9       19.43       24.82      4.03 o 
   3   1   9       25.90       21.03      3.55 o 
   4   1   9       49.56       35.33      5.37 o 
  -6   2   9        9.54        7.05      2.58 o 
  -5   2   9       45.11       43.79      4.28 o 
  -4   2   9       87.72       75.88      5.76 o 
  -3   2   9      157.45      145.34      8.64 o 
  -2   2   9       18.60       25.49      3.21 o 
  -1   2   9       69.56       75.01      6.96 o 
   0   2   9      218.39      186.34     13.19 o 
   1   2   9       24.25       36.48      4.69 o 
   2   2   9       38.31       46.07      7.38 o 
   3   2   9       66.01       71.80      5.85 o 
  -6   3   9        7.61       12.17      5.98 o 
  -5   3   9        1.19       -0.72      2.07 o 
  -4   3   9      111.49      108.86      6.66 o 
  -3   3   9       95.58       94.03      6.03 o 
  -2   3   9      258.00      225.95     14.84 o 
  -1   3   9      251.76      248.71     17.86 o 
   0   3   9      279.82      290.26     19.35 o 
   1   3   9        0.69        0.73      2.92 o 
   2   3   9        3.16        1.30      2.71 o 
   3   3   9        1.13       -0.93      2.63 o 
  -6   4   9       45.02       30.68      7.88 o 
  -5   4   9      391.16      399.17     27.95 o 
  -4   4   9       58.17       49.34      3.93 o 
  -3   4   9       27.09       28.85      3.28 o 
  -2   4   9        2.83        6.19      2.93 o 
  -1   4   9       88.46       94.79      7.39 o 
   0   4   9       76.15       76.81      5.67 o 
   1   4   9        0.86        1.14      2.80 o 
   2   4   9        9.44       11.21      3.41 o 
   3   4   9      275.42      299.71     25.26 o 
  -5   5   9       48.78       42.04      4.20 o 
  -4   5   9       56.77       58.54      4.26 o 
  -3   5   9       74.14       73.12      5.72 o 
  -2   5   9      302.64      257.68     16.90 o 
  -1   5   9       69.00       69.12      6.72 o 
   0   5   9       11.14        8.75      3.16 o 
   1   5   9      104.77       97.67      7.92 o 
   2   5   9        4.94        8.47      2.72 o 
  -5   6   9        1.29        2.62      1.98 o 
  -4   6   9        3.29        3.60      1.97 o 
  -3   6   9       37.48       45.15      4.37 o 
  -2   6   9       27.71       38.73      4.02 o 
  -1   6   9       68.51       67.89      5.19 o 
   0   6   9       13.87       16.53      3.13 o 
   1   6   9        0.04       -2.80      2.80 o 
   2   6   9       54.87       84.45     11.00 o 
  -5   7   9        0.07       -0.30      3.73 o 
  -4   7   9        9.00        8.33      3.52 o 
  -3   7   9       33.29       38.99      4.33 o 
  -2   7   9      124.46      127.34      9.14 o 
  -1   7   9        6.21       10.35      2.81 o 
   0   7   9       26.77       36.74      4.09 o 
   1   7   9       79.68       91.90     10.82 o 
  -4   8   9        3.21        8.53      2.50 o 
  -3   8   9      195.95      168.28     14.87 o 
  -2   8   9        8.12       13.33      2.97 o 
  -1   8   9       15.36       20.96      5.07 o 
   0   8   9        8.55       12.21      3.61 o 
  -2   9   9        0.08        2.93      2.69 o 
  -1 -11  10       15.64       19.40      3.71 o 
   0 -11  10       44.52       59.47      6.17 o 
   1 -11  10        1.61       -0.77      2.40 o 
   2 -11  10        4.31        1.47      2.62 o 
  -2 -10  10       10.76       15.28      4.55 o 
  -1 -10  10        2.12       -2.50      2.85 o 
   0 -10  10       33.21       39.82      4.42 o 
   1 -10  10       24.41       24.62      3.29 o 
   2 -10  10        5.87        3.81      2.25 o 
   3 -10  10        1.49        5.21      3.04 o 
  -3  -9  10       76.95       76.80      7.11 o 
  -2  -9  10      113.54      102.92      7.01 o 
  -1  -9  10        2.96        3.97      2.55 o 
   0  -9  10       20.93       22.27      2.81 o 
   1  -9  10        3.98       10.30      3.07 o 
   2  -9  10        6.69        5.77      3.04 o 
   3  -9  10       26.98       17.83      3.11 o 
  -3  -8  10        1.30        4.40      2.22 o 
  -2  -8  10        3.06        0.77      2.57 o 
  -1  -8  10        0.34        1.57      2.48 o 
   0  -8  10        0.62       -1.04      2.44 o 
   1  -8  10       47.30       58.10      7.62 o 
   2  -8  10       23.50       23.36      4.28 o 
   3  -8  10       41.53       33.43      5.18 o 
  -4  -7  10       20.82       18.33      2.92 o 
  -3  -7  10       53.84       56.46      4.58 o 
  -2  -7  10       23.03       28.31      3.22 o 
  -1  -7  10      251.40      238.65     15.83 o 
   0  -7  10       53.86       41.34      4.51 o 
   1  -7  10        1.09        0.55      2.84 o 
   2  -7  10        3.38        2.46      3.17 o 
   3  -7  10      248.43      236.83     20.92 o 
  -4  -6  10        0.20        1.64      2.40 o 
  -3  -6  10        0.60        2.09      2.35 o 
  -2  -6  10        6.13        7.14      2.64 o 
  -1  -6  10       45.09       51.69      4.78 o 
   0  -6  10        3.53        0.91      2.59 o 
   1  -6  10       18.71       37.00      5.44 o 
   2  -6  10       75.23       84.06      6.98 o 
   3  -6  10       13.77       18.08      5.07 o 
   4  -6  10        7.81        0.73      2.24 o 
  -5  -5  10        0.25        0.49      2.57 o 
  -4  -5  10        9.66       11.00      2.55 o 
  -3  -5  10        0.03        2.89      3.00 o 
  -2  -5  10       30.38       39.87      3.84 o 
  -1  -5  10        3.42        5.08      2.80 o 
   0  -5  10        0.18       -2.96      2.96 o 
   1  -5  10        1.19       -3.65      3.72 o 
   2  -5  10      213.02      219.08     17.16 o 
   3  -5  10       47.99       44.10      4.92 o 
   4  -5  10       26.30       17.75      3.80 o 
  -5  -4  10       47.17       49.52      4.80 o 
  -4  -4  10        5.21        2.06      2.32 o 
  -3  -4  10       21.46       27.81      4.40 o 
  -2  -4  10       50.68       58.95      5.01 o 
  -1  -4  10      194.53      213.90     15.22 o 
   0  -4  10       80.51       86.29     15.86 o 
   1  -4  10       58.79       65.73      6.72 o 
   2  -4  10       88.58       98.26     10.40 o 
   3  -4  10        2.22       -2.17      3.30 o 
   4  -4  10        4.18        3.31      3.68 o 
  -5  -3  10        3.08        5.99      2.26 o 
  -4  -3  10        2.52       10.08      2.95 o 
  -3  -3  10      736.41      787.47     45.69 o 
  -2  -3  10      352.23      352.40     20.72 o 
  -1  -3  10       12.83       28.17      4.95 o 
   0  -3  10        4.35        8.33     10.80 o 
   1  -3  10       13.47       13.28      4.29 o 
   2  -3  10      388.81      387.41     32.56 o 
   3  -3  10       53.50       45.29      5.12 o 
   4  -3  10       66.53       43.92      9.20 o 
  -5  -2  10        1.25       -0.10      4.01 o 
  -4  -2  10        0.34        0.81      2.12 o 
  -3  -2  10        1.53        1.86      2.29 o 
  -2  -2  10       55.51       47.33      8.78 o 
  -1  -2  10       94.43       94.09      8.15 o 
   1  -2  10      104.55      100.38     16.66 o 
   2  -2  10      167.80      164.04     13.03 o 
   3  -2  10        4.93       -0.83      3.23 o 
   4  -2  10        1.19       -0.59      2.37 o 
  -6  -1  10        9.22       13.25      6.83 o 
  -5  -1  10       30.44       34.00      3.49 o 
  -4  -1  10       87.09       74.44      4.93 o 
  -3  -1  10      176.42      154.30      9.52 o 
  -2  -1  10      135.96      117.89      7.33 o 
  -1  -1  10       65.40       78.05      8.64 o 
   0  -1  10       16.11       -2.91     11.88 o 
   1  -1  10        9.56        8.15      5.35 o 
   2  -1  10        3.26        6.96      4.13 o 
   3  -1  10       20.91       29.76      5.48 o 
   4  -1  10       34.71       24.61      8.17 o 
  -6   0  10       12.62       11.06      3.84 o 
  -5   0  10       82.87       74.21      7.08 o 
  -4   0  10      207.08      187.10     11.27 o 
  -3   0  10       65.84       67.50      4.72 o 
  -2   0  10       25.68       28.89      4.19 o 
  -1   0  10      180.24      215.42     27.67 o 
   0   0  10      202.75      203.11     18.69 o 
   1   0  10       90.80       94.40      9.63 o 
   2   0  10        6.48        9.37      3.69 o 
   3   0  10       37.69       37.89      4.96 o 
   4   0  10       23.33        7.76      4.06 o 
  -6   1  10        0.04        2.56      2.51 o 
  -5   1  10       59.76       55.58      4.54 o 
  -4   1  10      352.96      350.71     20.60 o 
  -3   1  10      308.98      282.96     17.70 o 
  -2   1  10       55.55       68.48      4.82 o 
  -1   1  10       20.47       16.15     12.32 o 
   0   1  10       37.73       37.19      5.24 o 
   1   1  10       23.72       39.66     12.00 o 
   2   1  10       21.21       30.37      5.85 o 
   3   1  10        2.13        5.03      2.83 o 
  -6   2  10       59.76       47.34     15.98 o 
  -5   2  10       48.38       47.35      3.93 o 
  -4   2  10      172.87      158.71      9.49 o 
  -3   2  10       13.40       20.10      2.94 o 
  -2   2  10       11.66       16.57      4.79 o 
  -1   2  10      140.46      126.23      9.57 o 
   0   2  10       27.83       31.88      4.80 o 
   1   2  10        0.33       -3.14      3.44 o 
   2   2  10      117.08       95.09      9.76 o 
   3   2  10       90.01      102.62      8.69 o 
  -5   3  10        0.33        1.18      1.77 o 
  -4   3  10       18.64       17.56      2.62 o 
  -3   3  10        1.32       -0.53      2.30 o 
  -2   3  10       24.51       33.15      4.29 o 
  -1   3  10       37.88       57.19      5.85 o 
   0   3  10       32.22       37.97      5.02 o 
   1   3  10      100.05      101.53      8.04 o 
   2   3  10       26.80       33.17      4.64 o 
   3   3  10        2.57        2.37      2.79 o 
  -5   4  10       14.08       13.91      2.37 o 
  -4   4  10        2.84        4.74      2.15 o 
  -3   4  10       59.27       65.23      6.19 o 
  -2   4  10       64.06       57.75      4.86 o 
  -1   4  10      216.34      191.65     14.00 o 
   0   4  10        0.22       -1.07      3.66 o 
   1   4  10       16.91       18.38      4.11 o 
   2   4  10       73.73       83.82      8.91 o 
  -5   5  10        0.06       -1.53      2.39 o 
  -4   5  10        0.12        3.07      2.00 o 
  -3   5  10       26.00       27.54      3.35 o 
  -2   5  10       58.79       65.33      5.32 o 
  -1   5  10       65.28       63.85      5.31 o 
   0   5  10       53.37       52.14      4.50 o 
   1   5  10       60.74       65.89      6.20 o 
   2   5  10      113.06      157.37     19.92 o 
  -5   6  10        6.36       -2.55      3.98 o 
  -4   6  10       44.55       45.29      4.07 o 
  -3   6  10      266.24      264.44     18.26 o 
  -2   6  10       20.60       23.33      3.09 o 
  -1   6  10       10.86       16.55      3.00 o 
   0   6  10        5.37        9.62      3.88 o 
   1   6  10        1.30        3.17      3.22 o 
  -4   7  10        5.32        3.08      1.95 o 
  -3   7  10        0.88        2.27      1.94 o 
  -2   7  10        6.22        9.59      2.55 o 
  -1   7  10       55.00       69.04      6.04 o 
   0   7  10       14.78       16.92      3.10 o 
  -2   8  10        0.20       -1.13      2.33 o 
  -2 -10  11       24.39       18.95      5.21 o 
  -1 -10  11       32.44       41.02      5.25 o 
   0 -10  11        3.64        0.28      2.24 o 
   1 -10  11        0.45       -0.49      2.30 o 
   2 -10  11        2.01        3.15      2.22 o 
  -2  -9  11        3.64        3.69      2.31 o 
  -1  -9  11        8.02       10.85      2.71 o 
   0  -9  11        0.27       -2.51      2.51 o 
   1  -9  11        7.39        8.54      3.12 o 
   2  -9  11        4.39        7.07      2.84 o 
  -3  -8  11        6.96        6.19      2.62 o 
  -2  -8  11        7.71       11.32      4.17 o 
  -1  -8  11       68.69       65.29      5.40 o 
   0  -8  11        0.44        2.36      2.36 o 
   1  -8  11       10.85       16.53      3.41 o 
   2  -8  11        5.99        1.49      2.81 o 
   3  -8  11        0.28        3.60      2.28 o 
  -4  -7  11        2.60        0.82      2.38 o 
  -3  -7  11        1.43        0.58      2.62 o 
  -2  -7  11       48.59       52.52      4.23 o 
  -1  -7  11       46.32       59.10      4.74 o 
   0  -7  11      100.29      102.98      7.28 o 
   1  -7  11       54.90       67.71      5.56 o 
   2  -7  11       16.62       16.33      6.27 o 
   3  -7  11       18.83       10.64      3.07 o 
  -4  -6  11        1.10        1.84      2.09 o 
  -3  -6  11       14.60       23.25      3.29 o 
  -2  -6  11      290.32      286.16     17.06 o 
  -1  -6  11       90.19       93.09      6.69 o 
   0  -6  11        0.41        0.75      3.23 o 
   1  -6  11       56.21       59.05      6.24 o 
   2  -6  11       52.62       64.72     10.28 o 
   3  -6  11      174.61      131.06     12.32 o 
  -4  -5  11       19.17       16.88      2.55 o 
  -3  -5  11       50.60       59.14      4.44 o 
  -2  -5  11        8.55       11.87      3.59 o 
  -1  -5  11        6.29       13.12      3.13 o 
   0  -5  11       11.79       17.57      4.08 o 
   1  -5  11       29.86       35.99      6.55 o 
   2  -5  11       71.15       71.55      7.18 o 
   3  -5  11       60.37       47.71      6.39 o 
  -5  -4  11        6.42        9.57      2.61 o 
  -4  -4  11        1.10        5.84      2.33 o 
  -3  -4  11       15.73       17.43      2.91 o 
  -2  -4  11       24.56       36.80      3.82 o 
  -1  -4  11      225.17      215.32     15.73 o 
   0  -4  11       26.44       18.24      5.54 o 
   1  -4  11       23.47       17.53      4.57 o 
   2  -4  11        2.72        2.45      4.43 o 
   3  -4  11        6.27        5.03      3.01 o 
  -5  -3  11       59.99       53.12      4.10 o 
  -4  -3  11       51.95       63.71      4.45 o 
  -3  -3  11      453.21      485.96     28.25 o 
  -2  -3  11      116.07      109.63      7.38 o 
  -1  -3  11      141.58      141.89     11.91 o 
   1  -3  11       11.43        1.99      6.52 o 
   2  -3  11       59.92       47.30      9.73 o 
   3  -3  11        5.16        8.30      3.67 o 
  -5  -2  11       35.55       41.12      3.63 o 
  -4  -2  11        7.42        8.81      2.27 o 
  -3  -2  11      163.52      171.43     11.03 o 
  -2  -2  11      603.75      628.65     39.47 o 
  -1  -2  11       10.65       16.00      5.34 o 
   1  -2  11       44.50       29.54      6.99 o 
   2  -2  11       79.70       74.25     12.89 o 
   3  -2  11       25.42       22.17      4.97 o 
  -5  -1  11       44.82       48.08      4.85 o 
  -4  -1  11       23.98       31.97      3.78 o 
  -3  -1  11      155.56      143.46      8.89 o 
  -2  -1  11       14.37       23.32      3.72 o 
  -1  -1  11        8.71        8.23      6.50 o 
   1  -1  11      145.40      165.69     14.78 o 
   2  -1  11      102.12       72.50     11.11 o 
   3  -1  11       23.75       30.72      7.85 o 
  -5   0  11       40.02       38.27      3.52 o 
  -4   0  11        0.57       -1.58      1.79 o 
  -3   0  11        8.57        6.38      2.44 o 
  -2   0  11       30.42       34.05      4.54 o 
  -1   0  11       90.51      103.66     10.70 o 
   0   0  11        8.28        8.09      8.62 o 
   1   0  11       20.02       21.48      4.78 o 
   2   0  11       64.21       56.38     10.28 o 
   3   0  11       48.91       32.50      4.09 o 
  -5   1  11        0.34        0.75      1.74 o 
  -4   1  11       40.46       46.27      3.72 o 
  -3   1  11        5.06        5.63      2.38 o 
  -2   1  11       78.00       98.75      7.21 o 
  -1   1  11      223.34      221.97     17.42 o 
   0   1  11      212.87      237.05     19.59 o 
   1   1  11       48.51       54.85      7.37 o 
   2   1  11        2.55        1.33      3.30 o 
   3   1  11        0.00       -2.17      3.25 o 
  -5   2  11       11.91       15.15      2.13 o 
  -4   2  11       86.40       76.09      5.70 o 
  -3   2  11       67.72       61.66      4.40 o 
  -2   2  11      224.46      222.45     15.51 o 
  -1   2  11        2.13        5.89      4.43 o 
   0   2  11       50.44       52.37      5.76 o 
   1   2  11       22.37       21.12      7.39 o 
   2   2  11       25.11       32.86      5.53 o 
  -5   3  11        0.40        0.57      1.42 o 
  -4   3  11        2.87        4.33      2.04 o 
  -3   3  11       24.23       34.51      4.02 o 
  -2   3  11      281.56      281.84     19.67 o 
  -1   3  11       94.28       92.23      7.16 o 
   0   3  11       41.82       60.47      7.98 o 
   1   3  11       60.15       63.27      6.01 o 
   2   3  11       25.40       32.62      5.83 o 
  -5   4  11       11.41       13.40      4.28 o 
  -4   4  11       49.16       50.56      3.75 o 
  -3   4  11       42.31       47.82      4.45 o 
  -2   4  11        0.53       -1.02      2.50 o 
  -1   4  11        0.09       -1.34      2.87 o 
   0   4  11       12.57       14.11      3.35 o 
   1   4  11        8.98        9.66      3.73 o 
   2   4  11       27.83       44.98      9.32 o 
  -4   5  11        3.46        6.17      1.95 o 
  -3   5  11        2.30        0.28      2.12 o 
  -2   5  11       23.74       33.02      4.12 o 
  -1   5  11        7.17        8.78      2.84 o 
   0   5  11       34.45       53.17      9.56 o 
   1   5  11        6.53        7.20      2.88 o 
  -4   6  11        0.66       -1.36      1.67 o 
  -3   6  11       40.00       43.77      3.78 o 
  -2   6  11        0.47       -0.36      2.51 o 
  -1   6  11       83.11       97.03      7.94 o 
   0   6  11        2.53        5.68      2.73 o 
  -3   7  11        0.56        0.69      2.87 o 
  -2   7  11       21.55       28.91      3.55 o 
  -1   7  11        3.79        4.85      4.77 o 
  -1 -10  12       54.61       73.47     12.70 o 
   0 -10  12       36.03       36.01      5.56 o 
   1 -10  12       11.18       10.57      6.49 o 
  -2  -9  12        0.99        3.52      2.20 o 
  -1  -9  12       72.76       76.48      6.87 o 
   0  -9  12       16.73       17.91      4.36 o 
   1  -9  12        0.47        2.08      2.43 o 
   2  -9  12       20.72        9.24      2.77 o 
  -3  -8  12        0.34       -0.22      2.31 o 
  -2  -8  12       31.22       38.18      3.72 o 
  -1  -8  12        6.68       14.16      2.91 o 
   0  -8  12        1.34        2.06      2.98 o 
   1  -8  12        5.84        6.17      2.94 o 
   2  -8  12        0.01        1.18      2.61 o 
  -3  -7  12        0.04        0.02      2.28 o 
  -2  -7  12        0.01       -0.03      2.37 o 
  -1  -7  12        0.01       -2.85      2.85 o 
   0  -7  12       33.78       35.16      4.83 o 
   1  -7  12        1.63       -1.74      3.79 o 
   2  -7  12        9.57        8.35      2.90 o 
   3  -7  12        1.02       -2.05      2.05 o 
  -4  -6  12        0.71       -2.59      2.59 o 
  -3  -6  12        3.01        1.35      2.47 o 
  -2  -6  12      282.48      318.92     22.83 o 
  -1  -6  12        0.44        1.47      2.81 o 
   0  -6  12       76.32       88.96      8.22 o 
   1  -6  12        1.55        1.68      3.93 o 
   2  -6  12       11.13        6.23      3.08 o 
   3  -6  12       17.40        2.74      2.20 o 
  -4  -5  12       17.86       23.21      2.61 o 
  -3  -5  12        0.21        0.16      2.58 o 
  -2  -5  12      136.69      137.42      9.13 o 
  -1  -5  12       44.45       51.53      5.24 o 
   0  -5  12       40.24       49.44      7.15 o 
   1  -5  12        0.36        4.22      4.00 o 
   2  -5  12       46.24       28.12      6.17 o 
   3  -5  12       80.61       22.21      9.25 o 
  -4  -4  12        2.71        2.16      2.36 o 
  -3  -4  12        0.90        1.31      2.39 o 
  -2  -4  12       18.38       23.47      3.46 o 
  -1  -4  12       23.56       21.82      4.09 o 
   0  -4  12       19.68       16.46      7.34 o 
   1  -4  12        8.70       -0.52      4.89 o 
   2  -4  12       31.18       18.24      3.86 o 
  -5  -3  12        0.21       -0.30      2.25 o 
  -4  -3  12        2.34        2.73      3.01 o 
  -3  -3  12        0.21        0.30      3.47 o 
  -2  -3  12      178.40      206.94     16.87 o 
  -1  -3  12       30.77       40.21      8.83 o 
   1  -3  12       21.35       11.01     12.96 o 
   2  -3  12        1.98       -1.33      4.06 o 
   3  -3  12       11.26       -1.82      2.85 o 
  -5  -2  12       50.06       66.59      6.54 o 
  -4  -2  12       15.34       17.43      2.72 o 
  -3  -2  12        0.03       -2.12      2.20 o 
  -2  -2  12      130.92      127.12      8.54 o 
   1  -2  12      196.79      143.36     18.76 o 
   2  -2  12        7.60        0.28      4.17 o 
   3  -2  12        7.21        0.22      3.10 o 
  -5  -1  12       23.40       29.94      3.07 o 
  -4  -1  12       58.43       59.67      5.17 o 
  -3  -1  12      152.61      144.47      9.58 o 
  -2  -1  12      123.56      136.72      9.59 o 
   1  -1  12        3.32        2.20     13.19 o 
   2  -1  12        2.87        3.41      5.92 o 
   3  -1  12        3.95       -0.40      2.82 o 
  -5   0  12        0.91       -1.43      2.33 o 
  -4   0  12       38.23       45.56      5.09 o 
  -3   0  12       16.68       20.62      3.04 o 
  -2   0  12        0.29        4.40      3.61 o 
  -1   0  12      218.63      224.83     25.77 o 
   0   0  12       76.25       47.58     13.49 o 
   1   0  12       14.42       14.87      9.71 o 
   2   0  12        1.21        3.38      3.69 o 
  -5   1  12        0.01       -1.07      1.48 o 
  -4   1  12        6.17        6.05      2.12 o 
  -3   1  12        2.87        4.32      2.31 o 
  -2   1  12       58.04       65.00      5.75 o 
  -1   1  12        0.32       -2.64      3.66 o 
   0   1  12        1.68        1.90      5.54 o 
   1   1  12       21.28       21.94      5.16 o 
   2   1  12       11.67       10.14      3.76 o 
  -5   2  12       34.28       36.43      3.08 o 
  -4   2  12      123.70      121.66      8.65 o 
  -3   2  12        6.46        8.76      2.28 o 
  -2   2  12       52.08       64.20      5.42 o 
  -1   2  12        0.08        3.56      4.29 o 
   0   2  12        1.71        1.05      4.24 o 
   1   2  12        3.63       13.58      4.42 o 
   2   2  12        2.95        3.36      4.02 o 
  -4   3  12        0.00        0.08      1.52 o 
  -3   3  12        0.02        0.99      2.13 o 
  -2   3  12       19.02       22.51      3.81 o 
  -1   3  12        1.84        1.05      3.60 o 
   0   3  12      104.07      103.35     10.79 o 
   1   3  12        2.36        2.15      3.18 o 
  -4   4  12        0.43       -0.96      1.62 o 
  -3   4  12       84.43       87.91      6.48 o 
  -2   4  12       15.51       20.17      3.31 o 
  -1   4  12       11.12       13.17      3.27 o 
   0   4  12       33.61       26.37      4.73 o 
   1   4  12        8.36       13.44      9.50 o 
  -4   5  12        2.41        2.63      2.09 o 
  -3   5  12        0.27       -1.76      1.76 o 
  -2   5  12        9.10       12.47      2.77 o 
  -1   5  12       18.01       24.78      4.00 o 
   0   5  12        0.30        4.34      3.47 o 
  -3   6  12       35.35       42.65      6.64 o 
  -2   6  12       13.54       22.01      3.13 o 
  -1   6  12       22.30       28.64      6.16 o 
  -1  -9  13      107.96      124.58     12.28 o 
   0  -9  13        2.62        0.26      2.57 o 
   1  -9  13        0.64        0.99      7.57 o 
  -2  -8  13        0.10        0.74      2.53 o 
  -1  -8  13       39.96       35.31      3.92 o 
   0  -8  13        0.04       -2.79      2.79 o 
   1  -8  13       10.49       11.37      4.05 o 
  -3  -7  13        8.07       12.31      3.19 o 
  -2  -7  13        1.36        3.97      2.68 o 
  -1  -7  13       38.60       48.41      4.27 o 
   0  -7  13       32.05       28.74      4.57 o 
   1  -7  13        4.37       -1.88      2.94 o 
   2  -7  13        5.50        1.86      2.37 o 
  -3  -6  13        1.98        0.67      2.12 o 
  -2  -6  13        0.95        0.77      2.74 o 
  -1  -6  13       19.44       23.59      3.93 o 
   0  -6  13       17.91       15.73      4.93 o 
   1  -6  13       64.39       73.25     11.90 o 
   2  -6  13       39.83       30.48      6.79 o 
  -4  -5  13       31.48       26.39      3.14 o 
  -3  -5  13       80.98       86.70      6.54 o 
  -2  -5  13       78.22       90.33      6.84 o 
  -1  -5  13       79.92       86.38      9.04 o 
   0  -5  13        2.18       -4.29      8.15 o 
   1  -5  13       54.62       42.34     13.55 o 
   2  -5  13       12.49        0.36      3.41 o 
  -4  -4  13       16.26       21.70      2.79 o 
  -3  -4  13       17.25       20.35      3.28 o 
  -2  -4  13       45.57       58.75      5.63 o 
  -1  -4  13       19.68       41.90      8.95 o 
   2  -4  13        0.53       -4.38      4.38 o 
  -4  -3  13       27.25       28.38      3.19 o 
  -3  -3  13       22.64       31.08      3.55 o 
  -2  -3  13       28.75       40.40      4.68 o 
   2  -3  13        0.44       -4.29      4.29 o 
  -4  -2  13       28.00       38.90      4.83 o 
  -3  -2  13        0.18        0.56      2.33 o 
  -2  -2  13       29.25       46.16      5.48 o 
   2  -2  13        3.65        0.22      5.06 o 
  -4  -1  13        3.70        5.47      2.00 o 
  -3  -1  13       61.47       73.19      5.97 o 
  -2  -1  13       87.68       84.26      7.85 o 
   2  -1  13        0.06        0.63      4.60 o 
  -4   0  13       30.03       37.57      3.45 o 
  -3   0  13        3.63        1.24      2.48 o 
  -2   0  13       23.72       23.09      3.49 o 
   1   0  13        2.54       -1.00      5.07 o 
   2   0  13       35.41       26.93      6.17 o 
  -4   1  13        0.43       -1.53      1.53 o 
  -3   1  13        2.40        8.45      4.24 o 
  -2   1  13       45.42       54.81     10.26 o 
  -1   1  13       18.29       22.75      5.98 o 
   0   1  13       49.54       54.57     23.92 o 
   1   1  13        7.53        1.78      5.61 o 
  -4   2  13        0.21       -0.87      1.78 o 
  -3   2  13       47.85       45.06      4.09 o 
  -2   2  13       16.67       27.12      4.71 o 
  -1   2  13       44.97       48.31      8.89 o 
   0   2  13        1.90        4.10      4.52 o 
   1   2  13        0.76       -0.85      4.63 o 
  -4   3  13        0.06        0.46      1.54 o 
  -3   3  13        4.24        3.77      1.99 o 
  -2   3  13        6.42        7.62      2.72 o 
  -1   3  13        0.77       -0.65      3.59 o 
   0   3  13       20.58       39.85     10.44 o 
  -3   4  13       26.11       27.80      4.08 o 
  -2   4  13       22.25       34.11      3.62 o 
  -1   4  13       74.49      101.51      9.67 o 
  -2   5  13        3.04        4.20      4.33 o 
  -1  -8  14       49.67       49.06     10.94 o 
  -2  -7  14       19.07       28.08      7.50 o 
  -1  -7  14       13.94       15.01      3.94 o 
   0  -7  14        0.11        5.57      4.57 o 
  -3  -6  14        2.53       -1.40      5.21 o 
  -2  -6  14        2.82        5.20      2.86 o 
  -1  -6  14        5.82        7.73      4.20 o 
   0  -6  14        9.67       16.46      5.71 o 
  -3  -5  14        1.17        3.20      4.63 o 
  -2  -5  14        1.66        0.34      3.22 o 
  -1  -5  14        6.28        2.66      6.42 o 
  -3  -4  14        6.98        7.13      2.52 o 
  -2  -4  14        1.24        2.13      3.42 o 
  -4  -3  14        4.06       -2.88      2.88 o 
  -3  -3  14        5.75        7.43      2.69 o 
  -2  -3  14        0.13       -3.89      3.89 o 
  -4  -2  14       14.16       20.24      2.80 o 
  -3  -2  14        1.42        2.28      2.44 o 
  -2  -2  14        0.05        1.79      3.49 o 
  -4  -1  14       23.65       29.96      3.07 o 
  -3  -1  14        0.64       -0.53      2.13 o 
  -2  -1  14       53.83       48.68      8.20 o 
  -4   0  14       60.89       75.75      6.75 o 
  -3   0  14       11.47       12.28      2.62 o 
  -2   0  14       33.86       32.31      5.05 o 
  -3   1  14        7.60       13.61      2.39 o 
  -2   1  14        2.71        3.97      3.00 o 
  -3   2  14       54.78       59.49      8.13 o 
  -2   2  14        2.44        0.52      2.63 o 
  -1   2  14       27.74       37.66      9.11 o 
  -2   3  14        7.30        3.68      3.06 o 
                                                 
